# Supplementary material for: Gut microbial ecology and function of a Pakistani cohort with Iron deficiency Anemia
Source: Sci Rep. 2025 May 20;15:17532. doi: 10.1038/s41598-025-02556-0 (PMC12092841; doi:10.1038/s41598-025-02556-0)
Supplement: Supplementary file 2 — Supplementary Material 2 [file 41598_2025_2556_MOESM2_ESM.xlsx]

## Sheet: Microbiome Metadata
	Status3	Gender	Mothers_HB	Cord_blood	Serum_Ferritin	Blood_transfusion	Age	Blood_group	Education	Education_uneducated	Education_Primary	Education_middle	Education_matric	Education_intermediate	Education_graduate	Children	Occupation	Occupation_housewife	Occupation_working	Demogrphic_region	Weight	Any_Disease	Diabetes	Hypertension	Uric_acid	Thromocytopenia	Beta-thalassemia	Hepatitis_B	Hepatitis_C	Jaundice	Miscarriage	Gravida	Gestation_period	Baby_Weight	Gender_of_baby	APGAR_SCORE_1	APGAR_SCORE_2	Contraception	Menstural_cycle	Years_of_marriage	Socio_economic_status	Middle_class	Lower_middle_class	Upper_middle_class	Meat	Chicken	Vegetables	Fish	Whole_grain_carbs
IDA-12	Anemic	Female	9.6	NA		No	24		Intermediate					Yes		0	housewife	Yes		Urban	63	No						NA	NA		0	1	38	2.7		7	9	No	Regular	1	upper middle class			Yes	Yes	Yes	Yes	Yes	Yes
IDA-13	Control	Female	11.9	NA		No	31		Middle			Yes				3	housewife	Yes		Urban	71	No						NA	NA		0	4	39	2.9		9	10	No	Regular	6	middle class	Yes			Yes	Yes	Yes	No	Yes
IDA-19	Control	Female	12.6	NA		No	27		Middle			Yes				1	housewife	Yes		Rural	66	No						NA	NA		2	3	36.5	3.1		10	10	No	Regular	6	middle class	Yes			Yes	Yes	Yes	No	Yes
IDA-21	Control	Female	11	NA		No	22		Uneducated	Yes						0	housewife	Yes		Rural	59	No						NA	NA		0	1	39.3	2.9		9	10	No	Regular	2	middle class	Yes			Yes	Yes	Yes	Yes	Yes
IDA-25	Control	Female	11.9	NA		No	26		Matric				Yes			2	housewife	Yes		Urban	68	No						NA	NA		0	3	40	3.3	Female	9	10	No	Regular	5	middle class	Yes			Yes	Yes	Yes	Yes	Yes
IDA-29	Anemic	Female	10.6	NA		No	29		Uneducated	Yes						2	housewife	Yes		Rural	NA	No						NA	NA		0	3	40	NA		8	9	No	Regular	8	middle class	Yes			Yes	Yes	Yes	No	Yes
IDA-30	Anemic	Female	9.4	NA		No	26	A+	Matric				Yes			2	housewife	Yes		Rural	75	Yes	Yes	Yes				NA	NA		0	3	38.3	3.3		8	9	Yes	Regular	5	lower middle class		Yes		No	Yes	Yes	No	Yes
IDA-32	Anemic	Female	10.4	NA		No	22	B+	Uneducated	Yes						2	housewife	Yes		Urban	55	Yes	Yes	Yes				NA	NA		0	3	38.1	3		8	9	Yes	Regular	5	lower middle class		Yes		Yes	Yes	Yes	No	Yes
IDA-33	Anemic	Female	9.9	NA		No	34	O+	Matric				Yes			0	housewife	Yes		Rural	60	No						NA	NA		0	1	40.3	2.8		8	10	No	Regular	1	middle class	Yes			No	No	Yes	No	No
IDA-35	Control	Female	12.1	NA		No	23	AB+	Primary		Yes					7	housewife	Yes		Rural	71	No						NA	NA		5	8	37.2	3	Male	9	9	No	Regular	10	lower middle class		Yes		Yes	Yes	No	No	Yes
IDA-36	Anemic	Female	8.5	NA		Yes	29	A+	Matric				Yes			0	housewife	Yes		Rural	75	No						NA	NA		0	1	38.3	3.1		9	9	No	Regular	4	lower middle class		Yes		No	Yes	No	Yes	Yes
IDA-38	Control	Female	11	NA		No	25	B-	Intermediate					Yes		3	housewife	Yes		Urban	69	No						NA	NA		0	4	39	3.3		8	10	No	Regular	8	middle class	Yes			Yes	Yes	Yes	No	No
IDA-39	Anemic	Female	8.9	NA	5.2	Yes	23	B+	Uneducated	Yes						3	housewife	Yes		Urban	72	No						NA	NA		0	4	39.2	3.5	Male	8	8	No	Regular	10	lower middle class		Yes		No	No	Yes	No	No
IDA-40	Anemic	Female	7.9	NA	3.3	Yes	23	B+	Middle			Yes				2	housewife	Yes		Rural	70	No						NA	NA		0	3	37.4	3	Male	8	9	No	Irregular	5	lower middle class		Yes		No	No	No	No	No
IDA-43	Anemic	Female	7.2	NA	9.2	Yes	30		Middle			Yes				9	housewife	Yes		Rural	67	Diabetes	Yes					NA	NA		3	13	33.4	2.8		8	9	No	Regular	12	lower middle class		Yes		No	No	Yes	No	Yes
IDA-44	Anemic	Female	8.6	NA	16	Yes	30	AB+	Middle			Yes				4	housewife	Yes		Rural	69	No						NA	NA		1	6	37.3	3	Male	8	9	No	Regular	15	lower middle class		Yes		No	Yes	Yes	No	No
IDA-50	Anemic	Female	10.7	NA		No	25	A+	Middle			Yes				4	housewife	Yes		Rural	70	No						NA	NA		0	5	38.4	3.2		8	10	No	Regular	7	lower middle class		Yes		Yes	No	Yes	No	Yes
IDA-52	Anemic	Female	4.8	NA		Yes	23	O+	Uneducated	Yes						1	housewife	Yes		Rural	65	Uric acid			Yes			NA	NA	Yes	2	4	34.2	2.4		8	9	No	Regular	5	lower middle class		Yes		No	No	No	No	No
IDA-53	Anemic	Female	9.2	NA		No	35	A+	Uneducated	Yes						6	housewife	Yes		Rural	73	No						NA	NA		0	7	37.4	2.8		8	9	No	Regular	15	lower middle class		Yes		No	No	Yes	No	No
IDA-54	Anemic	Female	9.6	NA		No	30	O+	Uneducated	Yes						0	housewife	Yes		Rural	68	No						NA	NA		0	1	39.3	3	Male	8	9	No	Regular	1	lower middle class		Yes		Yes	Yes	Yes	No	No
IDA-56	Control	Female	10.1	NA	5.7	No	25	AB+	Graduate						Yes	0	working		Yes	Rural	NA	No						NA	NA		0	1	38.1	3.1		8	10	No	Regular	1	lower middle class		Yes		Yes	Yes	Yes	No	No
IDA-57	Anemic	Female	8.2	NA	7	Yes	30	A+	Matric				Yes			3	housewife	Yes		Rural	80	No						NA	NA		2	6	36.1	3.2		8	9	No	Regular	15	upper middle class			Yes	Yes	Yes	Yes	Yes	Yes
IDA-58	Control	Female	11	NA		No	21	AB+	Matric				Yes			1	housewife	Yes		Rural	70	No						NA	NA		0	2	38.2	3		10	10	No	Regular	3.5	lower middle class		Yes		Yes	Yes	No	Yes	Yes
IDA-59	Anemic	Female	6.3	NA		Yes	32	O+	Uneducated	Yes						5	housewife	Yes		Rural	60	No						NA	NA		3	9	36.2	3	Male	8	9	No	Regular	17	lower middle class		Yes		No	No	Yes	No	No
IDA-61	Anemic	Female	10	NA		No	28	AB+	Matric				Yes			4	housewife	Yes		Urban	78	Yes		Yes				NA	NA		0	4	36.4	2.8	Female	8	9	No	Regular	10	lower middle class		Yes		Yes	Yes	Yes	No	No
IDA-62	Anemic	Female	9	NA		Yes	32	A+	Matric				Yes			1	working		Yes	Urban	70	No						NA	NA		0	1	37.1	3	Male	8	9	No	Regular	1	middle class	Yes			Yes	Yes	Yes	No	Yes
IDA-63	Anemic	Female	10.7	NA	11.2	No	30	O+	Intermediate					Yes		3	house wife	Yes		Rural	78	No						NA	NA		0	4	34.1	3	Male	8	9	No	Regular	10	lower middle class		Yes		Yes	Yes	Yes	No	No
IDA-65	Anemic	Female	10.8	NA		No	22	O+	Graduate						Yes	0	housewife	Yes		Rural	74	No						NA	NA		0	1	40.3	3	Male	8	9	No	Regular	1	middle class	Yes			Yes	Yes	Yes	Yes	Yes
IDA-66	Control	Female	11.5	14.2		No	28	AB+	Matric				Yes			0	housewife	Yes		Urban	69	No						NA	NA		0	1	40.3	3.2	Female	8	10	No	Regular	1	lower middle class		Yes		Yes	Yes	Yes	No	No
IDA-67	Anemic	Female	9.6	12.2		Yes	32	O+	Uneducated	Yes						4	housewife	Yes		Rural	77	No						NA	NA		0	5	38.1	3.2	Female	8	10	No	Regular	12	lower middle class		Yes		No	No	Yes	No	No
IDA-69	Anemic	Female	8.8	13.5		Yes	27	AB+	Intermediate					Yes		3	house wife	Yes		Urban	80	No						NA	NA		1	4	37.6	3	Male	8	9	No	Regular	NA	middle class	Yes			Yes	No	Yes	No	Yes
IDA-72	Anemic	Female	10.1	10.1	7.2	No	25	O+	Primary		Yes					1	house wife	Yes		Rural	65	No						NA	NA		0	2	34	3.3	Male	8	9	No	Regular	3	lower middle class		Yes		No	Yes	Yes	No	No
IDA-73	Anemic	Female	9.7	15.6	10	No	37	A+	Middle			Yes				5	house wife	Yes		Rural	82	No						NA	NA		0	6	37	3.4		8	10	No	Regular	15	lower middle class		Yes		No	No	Yes	No	Yes
IDA-75	Anemic	Female	9.8	15.9	4.1	Yes	35	B+	Middle			Yes				3	house wife	Yes		Rural	82	Thromocytopenia				Yes		NA	NA		0	4	35.4	3.4	Male	8	10	No	Regular	9	middle class	Yes			Yes	Yes	Yes	No	No
IDA-76	Control	Female	11	NA		No	30	A+	Intermediate					Yes		2	house wife	Yes		Urban	79	No						NA	NA		0	3	38.6	3	Female	8	9	No	Regular	11	upper middle class			Yes	Yes	Yes	Yes	Yes	Yes
IDA-77	Anemic	Female	8.5	14.7	4.7	Yes	35	B+	Matric				Yes			1	house wife	Yes		Urban	77	No						NA	NA		0	2	36.3	3	Female	8	9	No	Regular	10	lower middle class		Yes		No	No	Yes	No	No
IDA-78	Anemic	Female	8.6	16.1		Yes	22	B+	Graduate						Yes	0	house wife	Yes		Rural	66	No						NA	NA		0	1	38.4	3.3	Male	8	10	No	Regular	1	lower middle class		Yes		Yes	No	Yes	No	Yes
IDA-79	Anemic	Female	9.9	9.9		Yes	30	O+	Uneducated	Yes						3	house wife	Yes		Rural	80	No						NA	NA		0	4	38.2	2.9		8	9	No	Regular	9	lower middle class		Yes		No	Yes	Yes	No	Yes
IDA-81	Anemic	Female	8.4	16.2		Yes	30	O+	Uneducated	Yes						3	house wife	Yes		Urban	67	No						NA	NA		0	4	37.4	3	Male	8	10	No	Regular	11	lower middle class		Yes		No	Yes	Yes	No	No
IDA-82	Control	Female	12	NA		No	25	B+	Uneducated	Yes						0	house wife	Yes		Rural	71	No						NA	NA		0	1	37.3	3.6		9	10	No	Regular	1	lower middle class		Yes		Yes	Yes	Yes	No	No
IDA-83	Anemic	Female	8.3	18		Yes	30	B+	Uneducated	Yes						4	house wife	Yes		Urban	72	No						NA	NA		0	5	35.3	3	Male	8	9	No	Regular	7	middle class	Yes			Yes	Yes	Yes	Yes	Yes
IDA-84	Anemic	Female	8.7	14		Yes	37	O+	Middle			Yes				3	house wife	Yes		Urban	69	Beta-thalassemia					Yes	NA	NA		0	4	35	3.4	Male	8	10	No	Regular	19	lower middle class		Yes		No	No	Yes	No	No
[truncated: 41 more columns]

## Sheet: Survey Data
Record_ID	Country	Hosp_Name	Sample_id	Patient_status	Patient_status_normal	Patient_status_moderate_anemic	Patient_status_severe_anemic	Patient_status_anemic	Age	Education	Socio_economic_status	Diet	Diet_Fruits	Diet_Vegetables	Diet_Chicken	Diet_Meat	Diet_Milk	Diet_Fish	Occupation	Demographic_Region	Marriage_duration	Weight_of_mother	Blood_group	Mother_Hb_level	Feta_Hb_level	Any_disease	Disease_Hypertension	Disease_Diabetes	Allergy	Gravida	Gestation_Period (week)	Gestation	Miscarriage	Age_of_menarche	Menstrual_cycle	Contraception	Reason_fo_ C-section	Blood_transfusion_before_delivery	Hb_before_blood_transfusion	Hb_after_blood_transfusion	Gender_of_baby	Baby_weight	APGAR_score_1	APGAR_score_2	HCT	MCV	MCH	PLT	MPV
S1	Pakistan	DHQ	IDA 215	Normal	Yes	No	No	No	24	Uneducated	lower middle class	Vegetables, Milk	No	Yes	No	No	Yes	No	Housewife	Urban	8	68	B+	11		None	No	No	None	5	36.4	single	0	14	regular	No		No			Female	4.1	8	9				173
S2	Pakistan	Cosmesurge	IDA 1	Anemic	No	Yes	No	Yes	23	Primary	middle class	Fruits, Vegetables, Milk, Chicken, Meat	Yes	Yes	Yes	Yes	Yes	No	Housewife	Urban	1			10.5		None	No	No	None	0		single	0	10	regular	No		No			Male	2.8	8	9
S3	Pakistan	Cosmesurge	IDA 10	Anemic	No	Yes	No	Yes	25	Uneducated	lower middle class	Fruits, Vegetables, Milk, Chicken	Yes	Yes	Yes	No	Yes	No	Housewife	Rural	3		AB+	9.8		None	No	No	None	1		single	0	17	regular	No	previous scar	No			Male	2.9	9	9
S4	Pakistan	DHQ	IDA 101	Anemic	No	Yes	No	Yes	18	Uneducated	lower middle class	Fruits, Vegetables, Chicken	Yes	Yes	Yes	No	No	No	Housewife	Rural	2	72	O+	10.3		None	No	No	None	2	40.6	single	0	10	regular	No	None	No			Female	3	8	9	31.7	68.4	22.2	158	10.8
S5	Pakistan	DHQ	IDA 102	Normal	Yes	No	No	No	22	Uneducated	lower middle class	Vegetables, Chicken, Meat	No	Yes	Yes	Yes	No	No	Housewife	Rural	6	67	A+	11.3		None	No	No	None	3	40	single	0	15	regular	No	None	No			Female	3.8	8	9	34.9	104.7	33.8	391	11.3
S6	Pakistan	DHQ	IDA 103	Normal	Yes	No	No	No	28	Primary	lower middle class	Fruits, Vegetables, Chicken, Meat	Yes	Yes	Yes	Yes	No	No	Housewife	Urban	8	66	B+	11.2		None	No	No	None	5	39.2	single	0	10	regular	No	Provisional diagNOsis: 1K of ruptured WR	No			Female	2.6	8	9	33.3	70.9	23.8	468	9.1
S7	Pakistan	DHQ	IDA 104	Normal	Yes	No	No	No	30	Primary	middle class	Fruits, Vegetables, Chicken	Yes	Yes	Yes	No	No	No	Housewife	Urban	11	78	O+	11.3		None	No	No	None	7	37.4	single	3	14	regular	No	Prev-3 scar	No			Female	3	9	9	34.4	82.6	27	300	10.1
S8	Pakistan	DHQ	IDA 105	Normal	Yes	No	No	No	45	Uneducated	middle class	Fruits, Vegetables, Milk, Chicken	Yes	Yes	Yes	No	Yes	No	Housewife	Rural	6	66	A+	11.2		None	No	No	None	4	40.3	single	0	13	regular	No	None	No			Male	2.8	8	9
S9	Pakistan	DHQ	IDA 106	Normal	Yes	No	No	No	19	Secondary	lower middle class	Fruits, Vegetables, Chicken	Yes	Yes	Yes	No	No	No	Housewife	Rural	1	80	A+	12.7		None	No	No	None	1	31.4	single	0	10	regular	No	conceived spontaneously	No			Female	1.5	8	9	36.9	96.3	33.1	201	10.3
S10	Pakistan	DHQ	IDA 107	Anemic	No	Yes	No	Yes	23	Secondary	middle class	Fruits, Vegetables, Milk, Chicken, Meat	Yes	Yes	Yes	Yes	Yes	No	Housewife	Urban	1		O+	10.6		Hypertension, Diabetes	Yes	Yes	Asthma	1	38.1	single	0	15	regular	No	PROM	No			Male	3	8	9	33	89.7	28.9	230	12.3
S11	Pakistan	DHQ	IDA 108	Normal	Yes	No	No	No	28	Uneducated	lower middle class	Vegetables, Chicken, Meat	No	Yes	Yes	Yes	No	No	Housewife	Rural	1	65	O+	14.1		None	No	No	None	1	40.3	single	0	15	regular	No	D None coq, NOn-bounded	No			Male	2.4	8	9
S12	Pakistan	DHQ	IDA 109	Normal	Yes	No	No	No	24	Higher Secondary	middle class	Fruits, Vegetables, Milk, Chicken, Meat	Yes	Yes	Yes	Yes	Yes	No	Housewife	Urban	5		B+	11.1		None	No	No	None	2	39.1	single	0	15	regular	No	Prev iscer	No			Female	3	8	9	34.2	85.7	27.8	191	12.6
S13	Pakistan	Cosmesurge	IDA 11	Anemic	No	Yes	No	Yes	33	Higher Secondary	middle class	Fruits, Vegetables, Milk, Chicken	Yes	Yes	Yes	No	Yes	No	Housewife	Urban	5		AB+	9.8		None	No	No	None	2		single	0	20	regular	No	previous scars	No			Male	2.9
S14	Pakistan	DHQ	IDA 110	Anemic	No	Yes	No	Yes	23	Primary	lower middle class	Fruits, Vegetables, Chicken	Yes	Yes	Yes	No	No	No	Housewife	Urban	6		B+	9.7		None	No	No	None	3	38.1	single	0	15	regular	No	Pre-iscor, olryo(8.2)	No			Male	3.4	8	9	30.6	72.1	22.9	285	9.4
S15	Pakistan	DHQ	IDA 111	Anemic	No	Yes	No	Yes	28	Uneducated	lower middle class	Vegetables, Milk, Chicken	No	Yes	Yes	No	Yes	No	Housewife	Urban	4	72	B+	8.7		None	No	No	None	2	38.6	single	0	10	regular	No	DiIH D.sever anemic 6.7mg/dl	Yes	8.7	9.3	Male	2.8	8	9	29.2	63.5	18.8	261	8.4
S16	Pakistan	DHQ	IDA 112	Anemic	No	Yes	No	Yes	27	Primary	lower middle class	Fruits, Vegetables, Chicken	Yes	Yes	Yes	No	No	No	Housewife	Urban	3		O+	8.3		None	No	No	None	2	40.1	single	0	14	regular	No	Anemia	Yes	8.3	10.3	Female	2.5	8	9	30.3	68.3	18.6	327	9.2
S17	Pakistan	DHQ	IDA 113	Anemic	No	Yes	No	Yes	21	Secondary	middle class	Fruits, Vegetables, Milk, Chicken, Meat	Yes	Yes	Yes	Yes	Yes	No	Housewife	Urban	5	65	O+	8.6		None	No	No	None	1		single	1	15	regular	No	NO C-section. Vehicle delivery	No			Female	2.7			25.3	72.7	24.6	145	9.2
S18	Pakistan	DHQ	IDA 114	Anemic	No	No	Yes	Yes	32	Uneducated	lower middle class	Fruits, Vegetables, Chicken	Yes	Yes	Yes	No	No	No	Housewife	Urban	10.5	64	B+	7.8		None	No	No	None	4		single	1	14	regular	No	Ectopic pregnancy, Sepsis peritonitis, acute abdomen, ruptured uterus, ruptured ectopic, Anemia	No	7.8	9.8	Male	2.4	7	9	23.6	80.6	26.8	202	9.4
S19	Pakistan	DHQ	IDA 115	Anemic	No	Yes	No	Yes	32	Bachelors	middle class	Fruits, Vegetables, Milk, Chicken, Meat, Fish	Yes	Yes	Yes	Yes	Yes	Yes	Working	Urban	11		A+	10.6		None	No	No	None	3	38.1	single	0	12	regular	No	None	No			Male	3	8	9	31	93.9	32.3	101	13.9
S20	Pakistan	DHQ	IDA 116	Anemic	No	Yes	No	Yes	19	Primary	lower middle class	Fruits, Vegetables, Chicken	Yes	Yes	Yes	No	No	No	Housewife	Urban	1.5		AB+	10		None	No	No	None	4	14.4	single	2	12	regular	Yes	PV spotting, cervical cerclage	No			Male				30.1	75.8	25.1	192	11.4
S21	Pakistan	DHQ	IDA 117	Anemic	No	No	Yes	Yes	24	Secondary	middle class	Fruits, Vegetables, Milk, Chicken	Yes	Yes	Yes	No	Yes	No	Housewife	Urban	3	74	AB+	5.4		None	No	No	None	2	34.2	single	2	15	regular	No	Twin pregnancy, severe anemia	Yes	5.4	7.1	Female	2	7	7	16.8	87.6	28.3	108	10.3
S22	Pakistan	DHQ	IDA 117	Anemic	No	No	Yes	Yes	24	Secondary	middle class	Fruits, Vegetables, Milk, Chicken	Yes	Yes	Yes	No	Yes	No	Housewife	Urban	3	74	AB+	5.4		None	No	No	None	2	34.2	single	2	15	regular	No	Twin pregnancy, severe anemia	Yes	5.4	7.1	Female	2	7	7	16.8	87.6	28.3	108	10.3
S23	Pakistan	DHQ	IDA 118	Normal	Yes	No	No	No	26	Higher Secondary	middle class	Fruits, Vegetables, Milk, Chicken, Meat, Fish	Yes	Yes	Yes	Yes	Yes	Yes	Housewife	Urban	4		O+	11.9		None	No	No	None	3	39.2	single	1	11	regular	No	prest sher	No			Male	3.4	8	9	35.5	86	28.7	140	11.9
S24	Pakistan	DHQ	IDA 119	Normal	Yes	No	No	No	21	Primary	lower middle class	Fruits, Vegetables, Chicken	Yes	Yes	Yes	No	No	No	Housewife	Rural	14		O+	11.8		None	No	No	None	5	37.6	single	0	12	regular	No	latent labor	No			Female	2.5	8	9	34.8	86.1	29.2	249	9.9
S25	Pakistan	COSMESURGE	IDA 12	Anemic	No	No	Yes	Yes	24	Higher Secondary	upper class	Fruits, Vegetables, Milk, Chicken, Meat	Yes	Yes	Yes	Yes	Yes	No	Housewife	Urban	1	63		7.6		None	No	No	None	0		single	0	11	regular	No	None	Yes	7.6	8.6	Male	2.7	7	9
S26	Pakistan	DHQ	IDA 120	Anemic	No	Yes	No	Yes	24	Primary	lower middle class	Vegetables, Milk, Chicken	No	Yes	Yes	No	Yes	No	Housewife	Urban	3.5		AB+	9.4		None	No	No	None	2	38	single	0	12	regular	No	CPD	Yes	9.4	11	Male	3.4	8	9	28.2	76.4	25.6	394	10.3
S27	Pakistan	DHQ	IDA 121	Anemic	No	Yes	No	Yes	30	Primary	lower middle class	Vegetables, Milk, Chicken	No	Yes	Yes	No	Yes	No	Housewife	Urban	3		O+	9.1		None	No	No	None	2	38.4	single	0	12	regular	No	Prev-1 scar	Yes	9.1	11.1	Female	3	8	9	28.7	73.8	23.3	358	7.9
S28	Pakistan	DHQ	IDA 122	Anemic	No	Yes	No	Yes	23	Primary	lower middle class	Fruits, Vegetables, Milk, Chicken	Yes	Yes	Yes	No	Yes	No	Housewife	Urban	1	76	B-	9.6		None	No	No	None	1	40	single	0	14	regular	No	None	No			Male	3	8	9	29.2	81	26.5	194	11.3
S29	Pakistan	DHQ	IDA 124	Anemic	No	Yes	No	Yes	24	Uneducated	lower middle class	Fruits, Vegetables, Chicken	Yes	Yes	Yes	No	No	No	Housewife	Urban	3		B+	9.5		None	No	No	None	2	33.4	single	0	11	regular	No	Prev-1 scar scar, hb 9.1	Yes	9.1	11.1	Female	3	8	9	28.1	88.9	30.1	292	9.6
S30	Pakistan	DHQ	IDA 125	Normal	Yes	No	No	No	30	Primary	lower middle class	Fruits, Vegetables, Milk, Chicken	Yes	Yes	Yes	No	Yes	No	Housewife	Urban	11		A+	12.3		None	No	No	None	5	38.5	single	0	14	regular	No	Dprev 4 scars	No			Male	3	8	9				193
S31	Pakistan	DHQ	IDA 126	Normal	Yes	No	No	No	26	Uneducated	middle class	Fruits, Vegetables, Chicken, Meat	Yes	Yes	Yes	Yes	No	No	Housewife	Urban	1		B+	11.5		None	No	No	None	1	36.4	single	0	11	regular	No	FM, AFS6.7cm, good size baby	No			Female	3.2	9	9	34.5	86.9	29	349	8.9
S32	Pakistan	DHQ	IDA 128	Normal	Yes	No	No	No	18	Uneducated	middle class	Fruits, Vegetables, Chicken, Meat, Fish	Yes	Yes	Yes	Yes	No	Yes	Housewife	Urban	4		A+	11.4		None	No	No	None	2	40.2	single	0	14	regular	No	01g + 5-6AFI	No			Male	3	8	9	34.1	82.6	27.7	169	14.6
S33	Pakistan	DHQ	IDA 129	Normal	Yes	No	No	No	48	Uneducated	lower middle class	Fruits, Vegetables, Milk, Chicken	Yes	Yes	Yes	No	Yes	No	Housewife	Urban	28		O-	11.2		None	No	No	None	3		single	0	13	regular	No	subserosal fibroids irregular HMB 6 YEARS	No			Male				35.2	79.1	25.2	319	10.4
S34	Pakistan	Cosmesurge	IDA 13	Normal	Yes	No	No	No	31	Secondary	middle class	Fruits, Vegetables, Milk, Chicken, Meat	Yes	Yes	Yes	Yes	Yes	No	Housewife	Urban	6	71		11.9		None	No	No	None	4		single	0	18	regular	No	Previous scars	No			Male	2.9	9	10
S35	Pakistan	DHQ	IDA 131	Anemic	No	Yes	No	Yes	22	Higher Secondary	middle class	Fruits, Vegetables, Chicken, Meat, Fish	Yes	Yes	Yes	Yes	No	Yes	Housewife	Urban	2	53	O+	10.1		None	No	No	None	1	36.1	single	0	11	regular	No	AFI=7.6cm	No			Female	2.6	8	9	30.3	87.9	29.2	250	10.2
S36	Pakistan	DHQ	IDA 132	Normal	Yes	No	No	No	26	Secondary	middle class	Fruits, Vegetables, Milk, Chicken, Meat, Fish	Yes	Yes	Yes	Yes	Yes	Yes	Housewife	Urban	7	72	B+	11.1		None	No	No	None	3	39.2	single	0	10	regular	No	low FM	No			Female	3.3	8	9	34.5	78	25	183	12
S37	Pakistan	DHQ	IDA 133	Normal	Yes	No	No	No	30	Uneducated	middle class	Fruits, Vegetables, Milk, Chicken, Meat, Fish	Yes	Yes	Yes	Yes	Yes	Yes	Housewife	Urban	10		O+	11.1		None	No	No	None	4	38.1	single	0	15	regular	No	Prev 4	No			Male	3	8	9	33.3	88.9	29.6	157	10.6
S38	Pakistan	DHQ	IDA 134	Normal	Yes	No	No	No	26	Uneducated	lower middle class	Fruits, Vegetables, Milk, Chicken	Yes	Yes	Yes	No	Yes	No	Housewife	Urban	7		B+	12.6		None	No	No	None	4	39.6	single	0	14	regular	No	Pre 1	No			Male	3	8	9				199
S39	Pakistan	DHQ	IDA 135	Anemic	No	Yes	No	Yes	28	Secondary	middle class	Fruits, Vegetables, Milk, Chicken, Meat, Fish	Yes	Yes	Yes	Yes	Yes	Yes	Housewife	Urban	4	72	O+	9.6		None	No	No	None	3	38	single	1	12	regular	No	Breach Anemia 9.4	Yes	9.6	11.6	Male	3	8	9	30.4	66.9	21.2	355	9.5
S40	Pakistan	DHQ	IDA 137	Normal	Yes	No	No	No	28	Bachelors	middle class	Fruits, Vegetables, Milk, Chicken, Meat, Fish	Yes	Yes	Yes	Yes	Yes	Yes	Housewife	Urban	6	81	AB+	12		None	No	No	None	3	37.4	single	0	12	regular	No	Prev-1 scar	No			Female	3	8	9				150
S41	Pakistan	DHQ	IDA 138	Normal	Yes	No	No	No	30	Primary	lower middle class	Vegetables, Chicken, Meat	No	Yes	Yes	Yes	No	No	Housewife	Urban	11	63	O+	11		None	No	No	None	2	39.4	single	0	12	regular	No	Prev-1 scar, API 6-7cm	No			Male	3.5	8	9
S42	Pakistan	DHQ	IDA 139	Normal	Yes	No	No	No	32	Secondary	middle class	Fruits, Vegetables, Milk, Chicken, Meat, Fish	Yes	Yes	Yes	Yes	Yes	Yes	Housewife	Urban	7		B+	11.3		None	No	No	None	6	37.1	single	3	20	regular	No	Prev-2 scar, low FM	No			Female	3	8	9				174
S43	Pakistan	Cosmesurge	IDA 14	Normal	Yes	No	No	No	27	Uneducated	middle class	Fruits, Vegetables, Milk, Chicken, Meat, Fish	Yes	Yes	Yes	Yes	Yes	Yes	Housewife	Rural	3			12		None	No	No	None	1		single	0	17	regular	No	Previous scars	No			Female
S44	Pakistan	DHQ	IDA 140	Normal	Yes	No	No	No	21	Uneducated	middle class	Fruits, Vegetables, Chicken, Meat, Fish	Yes	Yes	Yes	Yes	No	Yes	Housewife	Urban	1		A+	12.3		None	No	No	None	1	37.6	single	0	12	regular	No	Breech None liquor	No			Male	3	8	9	36	92.1	31.5	176	13.3
S45	Pakistan	DHQ	IDA 141	Anemic	No	Yes	No	Yes	27	Secondary	middle class	Fruits, Vegetables, Milk, Chicken, Meat	Yes	Yes	Yes	Yes	Yes	No	Housewife	Urban	5	72	B+	10		None	No	No	None	3	38.1	single	0	13	regular	No	pre 2 5cm	No			Female	3	8	9	30.2	82.5	27.2	58	9
S46	Pakistan	DHQ	IDA 142	Anemic	No	Yes	No	Yes	20	Secondary	middle class	Fruits, Vegetables, Chicken, Meat	Yes	Yes	Yes	Yes	No	No	Housewife	Urban	3		A+	10.3		None	No	No	None	2	38.1	single	0	12	regular	No	Prev-1 scar, PROM 10cm	No			Male	3	8	9	30.2	83.6	28.6	568	8.9
S47	Pakistan	DHQ	IDA 143	Anemic	No	Yes	No	Yes	23	Bachelors	middle class	Fruits, Vegetables, Milk, Chicken, Meat, Fish	Yes	Yes	Yes	Yes	Yes	Yes	Housewife	Urban	1		B+	9.4		None	No	No	None	1	39.1	single	0	11	regular	No	Breech, AFI-adq	Yes	9.4	11.4	Male	3	8	9	28.9	76.6	24.9	153	10.3
S48	Pakistan	DHQ	IDA 144	Normal	Yes	No	No	No	25	Uneducated	lower middle class	Fruits, Vegetables, Chicken, Meat	Yes	Yes	Yes	Yes	No	No	Housewife	Urban	3	88	O-	12.5		None	No	No	None	2	39.5	single	0	12	regular	No	Prev-1 scar RH negative	No			Male	3.3	8	9	37.3	80.3	27	157	10.3
S49	Pakistan	DHQ	IDA 145	Normal	Yes	No	No	No	30	Secondary	lower middle class	Fruits, Vegetables, Milk, Chicken	Yes	Yes	Yes	No	Yes	No	Housewife	Urban	3	60	O+	11.4		None	No	No	None	2	38.6	single	0	14	regular	No	Pre 1 LSCS LCB=13 months	No			Male	3	8	9	34.2	80.2	26.6	329	8.9
S50	Pakistan	DHQ	IDA 146	Anemic	No	Yes	No	Yes	21	Secondary	middle class	Fruits, Vegetables, Milk, Chicken, Meat	Yes	Yes	Yes	Yes	Yes	No	Housewife	Urban	1		O+	9.9		None	No	No	None	1	36.3	single	0	16	regular	No	breech, Abdominal pain	Yes	9.9	11.1	Female	2.5	7	8	33.5	90.5	30.1	147	12.7
S51	Pakistan	DHQ	IDA 147	Anemic	No	Yes	No	Yes	24	Uneducated	middle class	Fruits, Vegetables, Chicken	Yes	Yes	Yes	No	No	No	Housewife	Urban	9	67	O+	10.1		None	No	No		5	38	twin	2	14	regular	No		No			Female	2.9			30.3	84.7	28.1	154	12.3
S52	Pakistan	DHQ	IDA 147	Anemic	No	Yes	No	Yes	30	Primary	lower middle class	Fruits, Vegetables, Chicken	Yes	Yes	Yes	No	No	No	Housewife	Urban	12	71	A+	10.7		None	No	No	None	5	38.1	single	0	10	regular	No	low FM, ALT.103, Pyrexia	No			Male	2.8	8	9				188
S53	Pakistan	DHQ	IDA 148	Anemic	No	Yes	No	Yes	20	Uneducated	lower middle class	Vegetables, Milk, Chicken	No	Yes	Yes	No	Yes	No	Housewife	Urban	3	72	B+	10.6		None	No	No	None	2	38.5	single	0	8	regular	No	Prev-1 scar sc, (2Yr 3mon) UA:5.3	No			Male	3.5	8	9	33.4	81.7	25.9	240	11.2
S54	Pakistan	DHQ	IDA 149	Anemic	No	Yes	No	Yes	23	Uneducated	lower middle class	Fruits, Vegetables, Chicken	Yes	Yes	Yes	No	No	No	Housewife	Urban	9	75	B-	9.5		None	No	No	None	3	38.4	single	0	13	regular	No	RH Neg, Pre2 scar, HB 9.5	Yes	9.5	10.6	Male	3	8	9	32.1	76	25.2	249	9.3
S55	Pakistan	Cosmesurge	IDA 15	Normal	Yes	No	No	No	32	Secondary	middle class	Fruits, Vegetables, Milk, Chicken, Meat	Yes	Yes	Yes	Yes	Yes	No	Housewife	Rural	10			11		None	No	No	None	3		single	0	20	regular	No	previous scars	No			Female	3.1
S56	Pakistan	DHQ	IDA 150	Anemic	No	Yes	No	Yes	28	Primary	lower middle class	Fruits, Vegetables, Chicken	Yes	Yes	Yes	No	No	No	Housewife	Urban	12	72	B-	9.6		None	No	No	None	4	40	single	0	12	regular	No	Rh Neg	No			Male	3.2	8	10	28.4	75.1	25.5	150	12.1
S57	Pakistan	DHQ	IDA 152	Anemic	No	No	Yes	Yes	23	Uneducated	lower middle class	Vegetables, Milk, Chicken	No	Yes	Yes	No	Yes	No	Housewife	Urban	5		O+	4.3		None	No	No	None	4	34.2	single	2	14	regular	No	pre-1 scar, severe anemia, high ALT + bilrubin, uric acid 9g/dl	Yes			Female
S58	Pakistan	Cosmesurge	IDA 16	Anemic	No	Yes	No	Yes	21	Higher Secondary	middle class	Fruits, Vegetables, Milk, Chicken	Yes	Yes	Yes	No	Yes	No	Housewife	Rural	1	61		9.6		None	No	No	None	0		single	0	12	regular	No	high bp	No			Male	3
S59	Pakistan	DHQ	IDA 160	Anemic	No	Yes	No	Yes	24	Uneducated	lower middle class	Fruits, Vegetables, Chicken	Yes	Yes	Yes	No	No	No	Housewife	Urban	10	68	A+	10.8		None	No	No	None	5	38	twin	0	12	regular	No	Twin	No	10.8	-	Female	3.1			31.7	93.4	32.5	281	8
S60	Pakistan	DHQ	IDA 161	Anemic	No	Yes	No	Yes	24	Uneducated	lower middle class	Fruits, Vegetables, Chicken	Yes	Yes	Yes	No	No	No	Housewife	Urban	10	68	A+	10.8		None	No	No	None	5	38	twin	0	12	regular	No	Twin	No	10.8	-	Female	2.5			31.7	93.4	32.5	281	8
S61	Pakistan	DHQ	IDA 162	Anemic	No	Yes	No	Yes	20	Secondary	middle class	Fruits, Vegetables, Milk, Chicken	Yes	Yes	Yes	No	Yes	No	Housewife	Urban	1.3		B+	8.2		None	No	No		1	39	single	0	12	regular	No	oligohydramnios	No	-	-	Male	3						400
S62	Pakistan	DHQ	IDA 163	Normal	Yes	No	No	No	28	Uneducated	middle class	Fruits, Vegetables, Milk	Yes	Yes	No	No	Yes	No	Housewife	Urban	7	-	B+	12		None	No	No		2	39.6	single	0	12	regular	No	TAMPONADE	No	-	-	Male	2.8	6	6	31.7	76.6	25.2	336	9.9
S63	Pakistan	DHQ	IDA 164	Anemic	No	Yes	No	Yes	33	Primary	middle class	Fruits, Vegetables, Milk, Chicken	Yes	Yes	Yes	No	Yes	No	Housewife	Urban	10		B-	9.8		None	No	No		8	39.5	single	2	10		Yes	oligohydramnios	Yes	8.9	9.8	Female	3	8	9	27.8	71.7	22.9	252	9.4
S64	Pakistan	DHQ	IDA 165	Normal	Yes	No	No	No	21	Primary	middle class	Vegetables, Chicken	No	Yes	Yes	No	No	No	Housewife	Urban	3		A+	11.1		None	No	No	None	2	40	single	0	10	regular	No	post dates	No	-	-	Female	3.4	8	9	34.5	81	26.2	304	6.6
S65	Pakistan	DHQ	IDA 165	Anemic	No	Yes	No	Yes	32	Secondary	middle class	Vegetables, Chicken	No	Yes	Yes	No	No	No	Housewife	Urban	12		A+	10.7		None	No	No	None	5	36.6	single	1	11	regular	No	Low PLT	No			Female	3	8	9	33.1	93.7	30.4	105	12.2
S66	Pakistan	DHQ	IDA 166	Anemic	No	Yes	No	Yes	27	Uneducated	middle class	Vegetables, Chicken	No	Yes	Yes	No	No	No	Housewife	Urban	10		A+	8.6		None	No	No	None	4	38.4	single	0	12	regular	No	SVD- Anemia	Yes	8.6	9.5	Female	3	8	9	27.4	80.8	25.4	454	8.4
S67	Pakistan	DHQ	IDA 167	Anemic	No	Yes	No	Yes	32	Secondary	middle class	Vegetables, Chicken	No	Yes	Yes	No	No	No	Housewife	Urban	12	75	A+	10.7		None	No	No	None	5	36.6	single	1	11	regular	No	Low platelets	No			Male	3	8	9	33.1	93.7	30.4	105	12.2
S68	Pakistan	DHQ	IDA 168	Anemic	No	Yes	No	Yes	35	Uneducated	middle class	Vegetables, Chicken	No	Yes	Yes	No	No	No	Housewife	Urban	20	72	O+	8.4		None	No	No		5	36	single	0	12	regular	No	Premature vaginal blood	Yes	8.4		Male	2.8	8	9	27	63.7	19.9	537	8
S69	Pakistan	DHQ	IDA 169	Normal	Yes	No	No	No	28	Secondary	middle class	Fruits, Vegetables, Chicken	Yes	Yes	Yes	No	No	No	Housewife	Urban	4		O+	11.7		None	No	No		1	37.5	single	0	14	regular	No	oligohydramnios	Yes			Male	3	8	9	35.5	92.3	30.3	362	8.9
S70	Pakistan	Cosmesurge	IDA 17	Anemic	No	Yes	No	Yes	23	Primary	middle class	Fruits, Vegetables, Milk, Chicken, Meat	Yes	Yes	Yes	Yes	Yes	No	Housewife	Rural	1			10.6		None	No	No	None	0		single	0	11	regular	No	None	No			Female	3
S71	Pakistan	DHQ	IDA 170	Anemic	No	Yes	No	Yes	29	Primary	middle class	Fruits, Vegetables, Chicken	Yes	Yes	Yes	No	No	No	Housewife	Urban	6		A+	10.8		None	No	No		4	36.5	single	0	12	regular	No	polyhydramnios	No			Male	2.6	3	4	32.7	88.2	29.2	414	10.3
S72	Pakistan	DHQ	IDA 171	Anemic	No	Yes	No	Yes	32	Secondary	middle class	Fruits, Vegetables, Chicken	Yes	Yes	Yes	No	No	No	Housewife	Urban	13		O+	9.6		None	No	No		5	36.5	single	1	20	regular	No	Pre-eclapsia	No			Male	1.8	5	6	30	69.6	22.2	128	11
S73	Pakistan	DHQ	IDA 172	Anemic	No	Yes	No	Yes	31	Secondary	middle class	Fruits, Vegetables, Chicken	Yes	Yes	Yes	No	No	No	Housewife	Urban	14		O+	9.8		None	No	No		4	39	single	0	12	regular	No	Pregnancy Induced HTN	No			Female	3.5	8	8	28	112.4	38.5	252	13.2
S74	Pakistan	DHQ	IDA 173	Normal	Yes	No	No	No	20	Bachelors	middle class	Fruits, Vegetables, Chicken	Yes	Yes	Yes	No	No	No	Housewife	Urban	10		AB+	11.2		None	No	No		4	38.5	single	0	10	regular	No	oligohydramnios	No			Male	2.7	8	9	33.4	84.9	28.6	303	11.7
S75	Pakistan	DHQ	IDA 174	Normal	Yes	No	No	No	35	Uneducated	middle class	Fruits, Vegetables, Chicken	Yes	Yes	Yes	No	No	No	Housewife	Urban	6		O+	13.6		None	No	No		3	42	single	1	12	regular	No	Breach	No			Male	3.5	8	8	38.9	97.6	34.1	430	9.7
S76	Pakistan	DHQ	IDA 175	Normal	Yes	No	No	No	30	Secondary	middle class	Fruits, Vegetables, Chicken	Yes	Yes	Yes	No	No	No	Housewife	Urban	11		B+	11.7		None	No	No		4	36.4	single	1	14	regular	No	BTL	Yes			Female	2.8	8	8				187
S77	Pakistan	DHQ	IDA 176	Normal	Yes	No	No	No	21	Higher Secondary	lower middle class	Vegetables, Chicken	No	Yes	Yes	No	No	No	Housewife	Urban	4		A-	11.6		None	No	No	None	2	38.4	single	0	13	regular	No	Prev 3 scans	Yes	10.1	11.6	Female	3.4	8	8	35.1	62.7	20.7	251	11.4
S78	Pakistan	DHQ	IDA 178	Anemic	No	Yes	No	Yes	30	Primary	middle class	Fruits, Vegetables, Chicken	Yes	Yes	Yes	No	No	No	Housewife	Urban	12		A-	10.3		None	No	No	None	6	37	twin	1	15	regular	No	Breach	No	0	0	Male	3	8	9	31.6	71	23.1	183	12.3
S79	Pakistan	DHQ	IDA 179	Anemic	No	Yes	No	Yes	26	Primary	middle class	Fruits, Vegetables, Chicken	Yes	Yes	Yes	No	No	No	Housewife	Urban	3.5		A+	9.8		None	No	No	None	3	39.6	single	0	12	regular	No	oligohydramnios	No			Male	3	7	8				113
S80	Pakistan	Cosmesurge	IDA 18	Normal	Yes	No	No	No	30	Uneducated	lower middle class	Fruits, Vegetables, Milk, Chicken	Yes	Yes	Yes	No	Yes	No	Housewife	Rural	6			11		None	No	No	None	3		single	0	11	regular	No	previous scars	No			Male	3.2
S81	Pakistan	DHQ	IDA 180	Normal	Yes	No	No	No	35	Uneducated	lower middle class	Fruits, Chicken	Yes	No	Yes	No	No	No	Housewife	Rural	12		A-	11.9		None	No	No		6	36	single	1	22	regular	No	PIH	No			Male	3	8	9	36.5	84.5	27.5	143	13.5
S82	Pakistan	DHQ	IDA 181	Anemic	No	Yes	No	Yes	31	Primary	middle class	Fruits, Vegetables, Chicken	Yes	Yes	Yes	No	No	No	Housewife	Urban	10		B+	10.1		None	No	No		3	37.5	single	0	12	regular	No	LCB 10y ago	No			Male	3			30.1	75.1	25.2	279	10.5
S83	Pakistan	DHQ	IDA 182	Anemic	No	Yes	No	Yes	22	Primary	middle class	Fruits, Chicken	Yes	No	Yes	No	No	No	Housewife	Urban	2	65	AB+	8.7		None	No	No		2	39.2	single	0	10	regular	No	Latent Labor ; Anemia	No			Female	3	8	9	27	73.8	23.7	313	9.1
S84	Pakistan	DHQ	IDA 183	Anemic	No	Yes	No	Yes	30	Uneducated	lower middle class	Fruits, Chicken	Yes	No	Yes	No	No	No	Housewife	Urban	6	72	A+	9.5		None	No	No	None	3	38	single	0	10	regular	No	SVD	No			Male	3						142
S85	Pakistan	DHQ	IDA 184	Normal	Yes	No	No	No	20	Uneducated	middle class	Fruits, Vegetables, Chicken	Yes	Yes	Yes	No	No	No	Housewife	Urban	1		B+	12.1		None	No	No	None	0	38.5	single	0	12	regular	No	LL	No			Female	2.5	8	8	36.7	93	30.6	216	10.3
S86	Pakistan	DHQ	IDA 185	Anemic	No	Yes	No	Yes	24	Secondary	middle class	Fruits, Vegetables, Chicken	Yes	Yes	Yes	No	No	No	Housewife	Urban	3	74	O+	10.4		None	No	No	None	3	40	single	0	14	regular	No	Post Dates	No			Male	3	8	8	30.8	96.8	32.9	104	10.4
S87	Pakistan	DHQ	IDA 186	Anemic	No	Yes	No	Yes	21	Primary	lower middle class	Fruits, Chicken	Yes	No	Yes	No	No	No	Housewife	Urban	2		A+	9.8		None	No	No	None	3	38.5	single	1	11	regular	No	LL	No			Male	3	8	9	31.2	75.6	23.8	361	9.1
S88	Pakistan	DHQ	IDA 187	Anemic	No	Yes	No	Yes	18	Primary	middle class	Fruits, Vegetables, Chicken	Yes	Yes	Yes	No	No	No	Housewife	Urban	3	60	B+	10.7		None	No	No	None	2	36.4	single	0	15	regular	No	oligohydramnios	Yes	10.7	8.6	Male	3	8	9	32.9	72.6	23.6	237	8.8
S89	Pakistan	DHQ	IDA 188	Anemic	No	Yes	No	Yes	35	Bachelors	middle class	Fruits, Vegetables, Chicken	Yes	Yes	Yes	No	No	No	Housewife	Urban	6	76	O+	9.7		None	No	No		7	36.3	single	4	14	regular	No	High Uric Acid	No			Male	3	8	8	29.2	85.7	28.4	349	8.7
S90	Pakistan	DHQ	IDA 189	Anemic	No	Yes	No	Yes	24	Bachelors	middle class	Fruits, Vegetables, Milk, Chicken	Yes	Yes	Yes	No	Yes	No	Housewife	Urban	1		A-	9.9		None	No	No		0	37.1	single	0	14	regular	No	Thyrotoxicosis	No			Male	2.7	8	9	28.4	108.6	37.8	252	11.9
S91	Pakistan	Cosmesurge	IDA 19	Normal	Yes	No	No	No	27	Primary	middle class	Fruits, Vegetables, Milk, Chicken, Meat	Yes	Yes	Yes	Yes	Yes	No	Housewife	Rural	6	66		12.6		None	No	No	None	3		single	2	14	regular	No		No			Male	3.1	10	10
S92	Pakistan	DHQ	IDA 190	Normal	Yes	No	No	No	23	Secondary	middle class	Fruits, Vegetables, Chicken	Yes	Yes	Yes	No	No	No	Housewife	Urban	6		A+	12.1		None	No	No		5		single	2	14	regular	No	oligohydramnios	No			Male	3	4	5	37	97.2	31.6	277	10.2
S93	Pakistan	DHQ	IDA 191	Anemic	No	Yes	No	Yes	30	Secondary	middle class	Fruits, Vegetables, Chicken	Yes	Yes	Yes	No	No	No	Housewife	Urban	10		O+	9.9		None	No	No		5	36.4	single	0	13	regular	No	Previous 3 scans	No			Female	3.3	8	8	29.2	87.2	29.6	118	13.9
S94	Pakistan	DHQ	IDA 192	Normal	Yes	No	No	No	26	Bachelors	middle class	Fruits, Vegetables, Chicken	Yes	Yes	Yes	No	No	No	Housewife	Urban	6	76	O+	12.2		None	No	No		2	37.2	single	0	14	regular	No		No			Female	3	8	9	36.4	95.2	31.9	270	9.1
S95	Pakistan	DHQ	IDA 193	Normal	Yes	No	No	No	24	Bachelors	middle class	Fruits, Vegetables, Chicken	Yes	Yes	Yes	No	No	No	Housewife	Urban	1.5	82	A+	12		None	No	No	None	2	37.2	single	1	14	regular	No	PIH	No			Male	2.8	8	9	35.7	82.3	27.6	186	14.3
S96	Pakistan	DHQ	IDA 194	Anemic	No	No	Yes	Yes	19	Secondary	lower middle class	Fruits, Vegetables, Chicken	Yes	Yes	Yes	No	No	No	Housewife	Urban	1.5		B+	6.8		None	No	No	None	2	38.5	single	1	12	regular	No	PPH	No			Female	3.4	8	9	19.6	84.2	29.1	144	12.1
S97	Pakistan	DHQ	IDA 195	Anemic	No	Yes	No	Yes	20	Secondary	lower middle class	Fruits, Chicken	Yes	No	Yes	No	No	No	Housewife	Urban	2.5		O+	9.8		None	No	No	None	3	38.4	single	2	13	regular	No		No			Female	3	8	9	29	85.7	28.9	337	9.8
S98	Pakistan	DHQ	IDA 196	Anemic	No	Yes	No	Yes	25	Primary	middle class	Fruits, Vegetables, Chicken	Yes	Yes	Yes	No	No	No	Housewife	Urban	1.5	58	O+	10		None	No	No	None	2	39.3	single	1	14	regular	No	Breech	No			Female	3	8	8	31.1	74.2	23.9	156	10.2
S99	Pakistan	DHQ	IDA 197	Normal	Yes	No	No	No	20	Uneducated	lower middle class	Fruits, Vegetables, Chicken	Yes	Yes	Yes	No	No	No	Housewife	Urban	2	56	B-	12.5		None	No	No	None	3	41	single	1	12	regular	No		Yes			Male	3.2	8	8	36.3	90.9	31.4	153	10.9
S100	Pakistan	DHQ	IDA 198	Anemic	No	Yes	No	Yes	21	Uneducated	lower middle class	Fruits, Vegetables, Chicken	Yes	Yes	Yes	No	No	No	Housewife	Urban	2		O+	9.1		None	No	No	None	0	39.6	single	0	18	regular	No	SVD	No			Female	2.7	8	8
S101	Pakistan	DHQ	IDA 199	Anemic	No	Yes	No	Yes	18	Secondary	lower middle class	Fruits, Vegetables	Yes	Yes	No	No	No	No	Housewife	Urban	1	59	A+	8.7		None	No	No		0	38.6	single	0	12	regular	No	PROM	No			Male	2.3	8	9	27.5	74.3	23.3	217	10.2
S102	Pakistan	Cosmesurge	IDA 2	Normal	Yes	No	No	No	22	Secondary	middle class	Fruits, Vegetables, Milk, Chicken, Meat	Yes	Yes	Yes	Yes	Yes	No	Housewife	Urban	1			11		None	No	No	None	0		single	0	10	regular	No		No			Male	3
S103	Pakistan	Cosmesurge	IDA 20	Normal	Yes	No	No	No	24	Secondary	middle class	Fruits, Vegetables, Milk, Chicken, Meat	Yes	Yes	Yes	Yes	Yes	No	Housewife	Rural	3			11.2		None	No	No	None	1		single	0	11	regular	No	Previous scar	No			Male	3.1
S104	Pakistan	DHQ	IDA 229	Anemic	No	Yes	No	Yes	34	Secondary	middle class	Milk, Chicken	No	No	Yes	No	Yes	No	Housewife	Urban	16	72	A+	8.6		None	No	No	None	5	36.2	twin	0	10	regular	No	breech	Yes			Male	3			30.4	77.9	25.5	139	10.9
S105	Pakistan	DHQ	IDA 200	Normal	Yes	No	No	No	17	Uneducated	lower middle class	Fruits, Vegetables, Chicken	Yes	Yes	Yes	No	No	No	Housewife	Urban	1		O-	11		None	No	No		0	40	single	0	14	regular	No	Rh-Neg	Yes			Male	3.2	8	9	33.2	75.1	24.9	243	10.6
S106	Pakistan	DHQ	IDA 201	Anemic	No	Yes	No	Yes	20	Uneducated	lower middle class	Fruits, Vegetables, Milk, Chicken	Yes	Yes	Yes	No	Yes	No	Housewife	Urban	5	62	AB+	9.6		None	No	No	None	4	39	single	0	12	regular	No		No	9.6		Male	3	8	9		83.2	25.3	348	10.6
S107	Pakistan	DHQ	IDA 202	Anemic	No	No	Yes	Yes	19	Uneducated	lower middle class	Vegetables, Chicken	No	Yes	Yes	No	No	No	Housewife	Urban	6		A+	7.9		None	No	No	None	3	39.3	single	0	12	regular	No		No			Male	3.3	9	9	25.3	76.6	23.7	340	9.8
S108	Pakistan	DHQ	IDA 203	Normal	Yes	No	No	No	22	Primary	lower middle class	Vegetables, Chicken	No	Yes	Yes	No	No	No	Housewife	Urban	4	82	B-	11.2		None	No	No	None	2	40.1	single	0	14	regular	No		No			Female	3	8	9	32.8	96.5	32.9	202	11.1
S109	Pakistan	DHQ	IDA 204	Anemic	No	Yes	No	Yes	31	Higher Secondary	middle class	Fruits, Vegetables, Milk, Chicken, Meat	Yes	Yes	Yes	Yes	Yes	No	Housewife	Urban	2.5		A+	10.5		None	No	No	None	2	38.2	single	0	11	regular	No		No			Female				31.7	77.6	25.8	516	8.6
S110	Pakistan	DHQ	IDA 205	Anemic	No	Yes	No	Yes	30	Primary	lower middle class	Fruits, Vegetables, Milk	Yes	Yes	No	No	Yes	No	Housewife	Urban	10	88	AB+	10.5		None	No	No	None	3	37.3	single	0	16	regular	No		No			Male	3	8	9	30.5	876	29	265	11.2
S111	Pakistan	DHQ	IDA 206	Anemic	No	Yes	No	Yes	27	Uneducated	lower middle class	Fruits, Vegetables, Milk	Yes	Yes	No	No	Yes	No	Housewife	Urban	4	71	A+	10.1		None	No	No	None	4	38.3	single	0	12	regular	No		No			Female	3.7	8	9				95
S112	Pakistan	DHQ	IDA 207	Anemic	No	Yes	No	Yes	33	Uneducated	lower middle class	Fruits, Vegetables, Milk	Yes	Yes	No	No	Yes	No	Housewife	Urban	2	72	B+	9.1		None	No	No	None	2	36	single	0	12	regular	No		No			Female	3			9.8	64.6	19.6	294	9.2
S113	Pakistan	DHQ	IDA 208	Normal	Yes	No	No	No	35	Secondary	middle class	Fruits, Vegetables, Milk, Chicken	Yes	Yes	Yes	No	Yes	No	Housewife	Urban	6		B+	14.3		None	No	No	None	2	38.5	single	0	13	regular	No		No			Male	2.8	8	9	41.5	87.7	30.3	319	9.4
S114	Pakistan	DHQ	IDA 209	Normal	Yes	No	No	No	32	Secondary	lower middle class	Fruits, Vegetables, Milk	Yes	Yes	No	No	Yes	No	Housewife	Urban	7	62	O-	12.1		None	No	No	None	3	37.3	single	0	14	regular	No		No			Female	3.4	8	9	34.6	70	24.4	314	8.1
S115	Pakistan	Cosmesurge	IDA 21	Normal	Yes	No	No	No	22	Uneducated	middle class	Fruits, Vegetables, Milk, Chicken, Meat	Yes	Yes	Yes	Yes	Yes	No	Housewife	Rural	2	59		11		None	No	No	None	0		single	0	9	regular	No		No			Male	2.9	9	10
S116	Pakistan	DHQ	IDA 210	Normal	Yes	No	No	No	28	Secondary	lower middle class	Fruits, Vegetables, Milk	Yes	Yes	No	No	Yes	No	Housewife	Urban	11	72	O+	12.9		None	No	No	None	5	40.5	single	0	12	regular	No		No			Male	3	8	9				271
S117	Pakistan	DHQ	IDA 211	Anemic	No	Yes	No	Yes	30	Primary	lower middle class	Fruits, Vegetables, Chicken	Yes	Yes	Yes	No	No	No	Housewife	Urban	2		B+	9.9		None	No	No	None	2	38.5	single	0	12	regular	No		No			Male	3	8	9		74.2	32.9	258
S118	Pakistan	DHQ	IDA 212	Anemic	No	Yes	No	Yes	24	Uneducated	lower middle class	Vegetables, Chicken	No	Yes	Yes	No	No	No	Housewife	Urban	3	64	O+	9.3		None	No	No	None	2	37.4	single	0	14	regular	No		No			Male	3	8	9				311
S119	Pakistan	DHQ	IDA 213	Normal	Yes	No	No	No	20	Uneducated	lower middle class	Fruits, Vegetables, Milk	Yes	Yes	No	No	Yes	No	Housewife	Urban	3	60	A+	11.6		None	No	No	None	2	39	single	0	12	regular	No		No			Male	3	8	9				327
S120	Pakistan	DHQ	IDA 214	Normal	Yes	No	No	No	27	Higher Secondary	middle class	Vegetables, Milk, Chicken	No	Yes	Yes	No	Yes	No	Housewife	Urban	2	60	AB+	12.2		None	No	No	None	1	40.1	single	0	14	regular	No		No			Female	3	8	8				241
S121	Pakistan	DHQ	IDA 216	Normal	Yes	No	No	No	25	Uneducated	lower middle class	Fruits, Vegetables, Milk	Yes	Yes	No	No	Yes	No	Housewife	Urban	9	74	B+	11.5		None	No	No	None	6	38.1	single	0	12	regular	No		No			Male	3	8	9		89.9		336
S122	Pakistan	DHQ	IDA 217	Normal	Yes	No	No	No	40	Uneducated	lower middle class	Vegetables, Chicken	No	Yes	Yes	No	No	No	Housewife	Urban	17	78	A+	11.3		None	No	No	None	7	39.4	single	0	12	regular	No		No			Female	3	8	9				124
S123	Pakistan	DHQ	IDA 218	Anemic	No	Yes	No	Yes	22	Secondary	lower middle class	Fruits, Vegetables, Milk	Yes	Yes	No	No	Yes	No	Housewife	Urban	1	62	B+	9.9		None	No	No	None	1	39	single	0	12	regular	No		No			Female	3	8	9		70.6		262
S124	Pakistan	DHQ	IDA 219	Anemic	No	Yes	No	Yes	17	Secondary	lower middle class	Chicken	No	No	Yes	No	No	No	Housewife	Urban	1		A+	10.3		None	No	No	None	1	40	single	0	13	regular	No		No			Male	3.5	8	9				308
S125	Pakistan	Cosmesurge	IDA 22	Anemic	No	Yes	No	Yes	31	Secondary	middle class	Fruits, Vegetables, Milk, Chicken, Meat	Yes	Yes	Yes	Yes	Yes	No	Housewife	Rural	8			10.4		None	No	No	None	3		single	0	12	regular	No	previous scars	No			Male	3
S126	Pakistan	DHQ	IDA 220	Anemic	No	Yes	No	Yes	25	Secondary	middle class	Fruits, Vegetables, Milk, Chicken	Yes	Yes	Yes	No	Yes	No	Housewife	Urban	6		O+	8.8		None	No	No	None	3	37.4	single	0	13	regular	Yes		No			Male	3	8	9	25.5	68.6	21.5	363	8.8
S127	Pakistan	DHQ	IDA 221	Normal	Yes	No	No	No	19	Secondary	middle class	Fruits, Vegetables, Milk, Chicken	Yes	Yes	Yes	No	Yes	No	Housewife	Urban	1	60	A+	11.4		None	No	No	None	1	37.3	single	0	13	regular	No		No			Female	3			33.4	81.1	27.8	235	9.5
S128	Pakistan	DHQ	IDA 222	Anemic	No	Yes	No	Yes	25	Primary	lower middle class	Fruits, Vegetables, Chicken	Yes	Yes	Yes	No	No	No	Housewife	Urban	3	60	O+	10.3		None	No	No	None	2	39.5	single	0	12	regular	No		No			Male	3	8	9	30.2	90.8	30.9	131	13.3
S129	Pakistan	DHQ	IDA 223	Anemic	No	Yes	No	Yes	37	Secondary	lower middle class	Vegetables, Chicken	No	Yes	Yes	No	No	No	Housewife	Urban	6	72	A+	10.2		None	No	No	None	4	39.4	single	0	12	regular	No		No			Male	4.1	8	9				234
S130	Pakistan	DHQ	IDA 224	Anemic	No	Yes	No	Yes	23	Secondary	middle class	Fruits, Vegetables, Milk, Chicken	Yes	Yes	Yes	No	Yes	No	Housewife	Urban	4	60	O+	9.3		None	No	No	None	2	39.1	single	0	12	regular	No		Yes	9.3	10.8	Male	3	8	9	27.2	98.7	33.9	108	12.5
S131	Pakistan	DHQ	IDA 225	Anemic	No	Yes	No	Yes	27	Secondary	middle class	Fruits, Vegetables, Chicken	Yes	Yes	Yes	No	No	No	Housewife	Urban	5	72	B+	10.3		None	No	No	None	3	39.1	single	0	12	regular	No		No			Female	3	8	9		84.5	31.9	285
S132	Pakistan	DHQ	IDA 226	Anemic	No	Yes	No	Yes	30	Secondary	middle class	Fruits, Vegetables, Milk, Chicken	Yes	Yes	Yes	No	Yes	No	Housewife	Urban	10	72	O+	10.4		None	No	No	None	5	36.2	single	0	12	regular	No		No			Female	3.2	8	9				281
S133	Pakistan	DHQ	IDA 227	Anemic	No	Yes	No	Yes	30	Uneducated	lower middle class	Fruits, Vegetables, Chicken	Yes	Yes	Yes	No	No	No	Housewife	Urban	10	72	O+	9.3		None	No	No	None	5	39.4	single	0	14	regular	No		No			Male	4.1	8	9				285
S134	Pakistan	DHQ	IDA 228	Normal	Yes	No	No	No	32	Uneducated	lower middle class	Vegetables, Chicken	No	Yes	Yes	No	No	No	Housewife	Urban	7	59	AB+	11.5		None	No	No	None	4	37.4	single	1	12	regular	No		No			Female	3	8	9		80.8		220
S135	Pakistan	DHQ	IDA 23	Normal	Yes	No	No	No	40	Uneducated	lower middle class	Chicken	No	No	Yes	No	No	No	Housewife	Rural	8	55	A+	11		None	No	No	None	8	35	single	1	28	regular	No	APH, thrombocytopenia, high risk patient, subchorionic hematoma	No			Female
S136	Pakistan	DHQ	IDA 230	Anemic	No	Yes	No	Yes	31	Secondary	middle class	Vegetables, Chicken	No	Yes	Yes	No	No	No	Housewife	Urban	2	72	B+	10.8		None	No	No	None	2	38.3	single	0	12	regular	No		No			Female	2.7	8	9		73.5	32.7	388
S137	Pakistan	DHQ	IDA 231	Anemic	No	Yes	No	Yes	23	Secondary	middle class	Fruits, Vegetables, Milk, Chicken	Yes	Yes	Yes	No	Yes	No	Housewife	Urban	6	63	O+	8.4		None	No	No	None	3	36.6	single	0	10	regular	No		No			Female	3	8	9				211
S138	Pakistan	DHQ	IDA 232	Normal	Yes	No	No	No	34	Uneducated	lower middle class	Vegetables, Chicken	No	Yes	Yes	No	No	No	Housewife	Urban	14	72	B+	11.5		None	No	No	None	5	37.4	twin	0	16	regular	No		No			Female	3	8	9		75.6		185
S139	Pakistan	DHQ	IDA 232	Normal	Yes	No	No	No	34	Uneducated	lower middle class	Vegetables, Chicken	No	Yes	Yes	No	No	No	Housewife	Urban	14	72	B+	11.5		None	No	No	None	5	37.4	twin	0	16	regular	No		No			Female	2	8	9		75.6		185
S140	Pakistan	DHQ	IDA 233	Normal	Yes	No	No	No	18	Secondary	middle class	Fruits, Vegetables, Milk	Yes	Yes	No	No	Yes	No	Housewife	Urban	1	68	O+	14.3		None	No	No	None	1	40.4	single	0	9	regular	No		No			Female	3.5	8	9		85.4		236
S141	Pakistan	DHQ	IDA 234	Anemic	No	Yes	No	Yes	20	Secondary	lower middle class	Fruits, Vegetables, Milk	Yes	Yes	No	No	Yes	No	Housewife	Urban	5	65	O+	10.7		None	No	No	None	2	39.5	single	1	12	regular	No		No			Male	3.5	8	9		87.3	34.9	289
S142	Pakistan	DHQ	IDA 235	Normal	Yes	No	No	No	32	Secondary	lower middle class	Fruits, Vegetables, Milk	Yes	Yes	No	No	Yes	No	Housewife	Urban	8	78	B+	12		None	No	No	None	4	39.3	single	0	12	regular	No		No			Female	3.2	8	9		80.9		306
S143	Pakistan	DHQ	IDA 236	Anemic	No	Yes	No	Yes	26	Secondary	lower middle class	Vegetables, Milk, Chicken	No	Yes	Yes	No	Yes	No	Housewife	Urban	6	64	O+	10.3		None	No	No	None	4	37.1	single	0	14	regular	No		No			Male	3.3	8	9				279
S144	Pakistan	DHQ	IDA 237	Normal	Yes	No	No	No	27	Uneducated	lower middle class	Vegetables, Milk, Chicken	No	Yes	Yes	No	Yes	No	Housewife	Urban	1	92	A+	13.8		None	No	No	None	1	39.4	single	0	10	regular	No		No			Female	3.8	8	9				176
S145	Pakistan	DHQ	IDA 238	Anemic	No	Yes	No	Yes	30	Secondary	middle class	Fruits, Vegetables, Milk, Chicken	Yes	Yes	Yes	No	Yes	No	Housewife	Urban	12		B+	9.8		None	No	No	None	3	39.4	single	0	12	regular	No		No			Male	2.9				71.3	34.4	217
S146	Pakistan	DHQ	IDA 239	Normal	Yes	No	No	No	20	Uneducated	lower middle class	Vegetables, Chicken	No	Yes	Yes	No	No	No	Housewife	Urban	1	72	A+	11		None	No	No	None	1	38.6	single	0	10	regular	No		No			Male	3	8	9		86.3	32.6	259
S147	Pakistan	DHQ	IDA 24	Anemic	No	Yes	No	Yes	30	Primary	middle class	Fruits, Vegetables, Milk, Chicken, Meat, Fish	Yes	Yes	Yes	Yes	Yes	Yes	Housewife	Urban	11		AB+	10.1		None	No	No	None	5	36.4	single	0	11	regular	No	orev-4 scar	No			Male
S148	Pakistan	DHQ	IDA 240	Anemic	No	Yes	No	Yes	30	Uneducated	lower middle class	Fruits, Vegetables, Chicken	Yes	Yes	Yes	No	No	No	Housewife	Urban	20	87	A+	10.7		Diabetes	No	Yes	None	4		single	1	13	regular	No		No			Male	3	8	9	30.2	82.9	29.3	252	10.5
S149	Pakistan	DHQ	IDA 241	Normal	Yes	No	No	No	21	Uneducated	lower middle class	Fruits, Vegetables, Milk, Chicken	Yes	Yes	Yes	No	Yes	No	Housewife	Urban	4	78	B-	11.9		None	No	No	None	2	40	single	0	12	regular	No		No			Female	3	8	9	35.3	85.9	28.9	180	9.2
S150	Pakistan	DHQ	IDA 241	Anemic	No	Yes	No	Yes	26	Uneducated	lower middle class	Vegetables, Chicken	No	Yes	Yes	No	No	No	Housewife	Urban	11		B-	10.2		None	No	No	None	6	36.2	single	2	12	regular	No		Yes	7.2	10.2	Female	4	8	9	30.1	93.9		92	11.1
S151	Pakistan	DHQ	IDA 242	Anemic	No	Yes	No	Yes	26	Higher Secondary	middle class	Fruits, Vegetables, Milk	Yes	Yes	No	No	Yes	No	Housewife	Urban	3	68	O+	9.9		None	No	No	None	3	39.2	single	0	12	regular	No		No			Male	3.4	8	9				217
S152	Pakistan	DHQ	IDA 243	Anemic	No	Yes	No	Yes	23	Primary	middle class	Fruits, Vegetables, Milk	Yes	Yes	No	No	Yes	No	Housewife	Urban	3	59	B+	10.1		None	No	No	None	2	37.4	single	0	12	regular	No		No			Male	3	8	9				360
S153	Pakistan	DHQ	IDA 244	Anemic	No	Yes	No	Yes	26	Uneducated	lower middle class	Vegetables, Chicken	No	Yes	Yes	No	No	No	Housewife	Urban	11		B-	10.2		None	No	No	None	6	36.2	single	2	12	regular	No		Yes	7.2	10.2	Female	4	9	9	30.1	93.9			11.1
S154	Pakistan	DHQ	IDA 245	Normal	Yes	No	No	No	21	Secondary	middle class	Vegetables, Milk, Chicken	No	Yes	Yes	No	Yes	No	Housewife	Urban	1	72	A+	11.6		None	No	No	None	1	38.5	single	0	10	regular	No		No			Female	2.5	8	9	35	83.2	27.6	87	16.2
S155	Pakistan	DHQ	IDA 246	Anemic	No	Yes	No	Yes	25	Uneducated	lower middle class	Vegetables, Chicken	No	Yes	Yes	No	No	No	Housewife	Urban	5	63	B+	9.1		None	No	No	None	4	37.1	single	1	13	regular	No		No			Male	3	8	9	29.9	74.8	24.8	163	9.9
S156	Pakistan	DHQ	IDA 247	Normal	Yes	No	No	No	35	Uneducated	lower middle class	Fruits, Vegetables, Milk	Yes	Yes	No	No	Yes	No	Housewife	Urban	7	59	B+	11.8		None	No	No	None	3	38.1	single	0	12	regular	No		No			Female	3	8	9
S157	Pakistan	DHQ	IDA 248	Anemic	No	Yes	No	Yes	30	Higher Secondary	middle class	Fruits, Vegetables, Milk, Chicken	Yes	Yes	Yes	No	Yes	No	Housewife	Urban	2		AB+	10.1		None	No	No	None	2	39	single	0	11	regular	No		No			Male	4	8	9				163
S158	Pakistan	DHQ	IDA 249	Normal	Yes	No	No	No	30	Uneducated	lower middle class	Vegetables, Chicken	No	Yes	Yes	No	No	No	Housewife	Urban	10		B+	11.3		None	No	No	None	3	37.2	single	0	12	regular	No		No			Female				34.3	82.7	27.3	345	9
S159	Pakistan	DHQ	IDA 250	Anemic	No	No	Yes	Yes	24	Bachelors	lower middle class	Vegetables, Meat	No	Yes	No	Yes	No	No	Housewife	Rural	2	76	O+	6.2		Diabetes	No	Yes	Nonel	1	29.1	single	0	12	regular	No	APH + placenta previa	Yes	6.2	9.6	Male	3	8		17.2	78.2	26.4	325	9.2
S160	Pakistan	DHQ	IDA 251	Anemic	No	No	Yes	Yes	22	Secondary	middle class	Fruits, Vegetables, Meat	Yes	Yes	No	Yes	No	No	Housewife	Urban	5	70	A+	7.2		None	No	No	Nonel	2	38.2	single	1	12	regular	No	Anterior placenta grade 2	Yes	7.6	11.5	Male	3	9	9	29.5	70.6	21.4	367
S161	Pakistan	DHQ	IDA 252	Anemic	No	Yes	No	Yes	36	Secondary	middle class	Fruits, Milk	Yes	No	No	No	Yes	No	Housewife	Rural	7	70	B+	8.4		None	No	No	None	3	38.2	single	0	13	regular	No	lower abdomin pain	Yes	8.4	11.2	Male	3	8	8
S162	Pakistan	DHQ	IDA 253	Anemic	No	Yes	No	Yes	24	Secondary	middle class	Vegetables, Milk, Chicken	No	Yes	Yes	No	Yes	No	Housewife	Urban	4	77	A+	8.3		None	No	No	None	2	38.4	single	0	14	regular	No	APH + placenta previa	Yes	8.3	11	Female	3.2	9	9	24	77	25	240	8.7
S163	Pakistan	DHQ	IDA 254	Anemic	No	Yes	No	Yes	23	Uneducated	upper class	Fruits, Milk, Chicken, Meat	Yes	No	Yes	Yes	Yes	No	Housewife	Rural	5	75	O+	10.5		None	No	No	None	2	38.6	single	0	13	regular	No	Nonel	No	10.5	10	Female	3.34	9	9	30	80.4	33.9	363
S164	Pakistan	DHQ	IDA 255	Anemic	No	Yes	No	Yes	36	Uneducated	middle class	Fruits, Milk, Meat	Yes	No	No	Yes	Yes	No	Housewife	Rural	9	75	O+	9.9		Hypertension, Diabetes	Yes	Yes	None	4	37.3	single	1	12	regular	No	GDM+ PIH	Yes	9.9	10.4	Male	3	8	9	30	33.1	34
S165	Pakistan	DHQ	IDA 26	Anemic	No	Yes	No	Yes	27	Bachelors	middle class	Fruits, Vegetables, Milk, Chicken, Meat	Yes	Yes	Yes	Yes	Yes	No	Housewife	Urban	7		B+	9.5		None	No	No	None	4	37.4	single	1	14	regular	No	Prev-2 scar LSCS, ARI=6.3cm	No			Female				29.6	79.8	25.6	273	10.2
S166	Pakistan	DHQ	IDA 28	Anemic	No	Yes	No	Yes	27	Uneducated	middle class	Fruits, Vegetables, Milk, Chicken, Fish	Yes	Yes	Yes	No	Yes	Yes	Housewife	Urban	10	60	O+	9.2		None	No	No	None	6	35.6	single	2	14	regular	No	prev-2 anemia	No			Male
S167	Pakistan	DHQ	IDA 290	Anemic	No	Yes	No	Yes	26	Uneducated	lower middle class	Fruits, Vegetables, Chicken	Yes	Yes	Yes	No	No	No	Housewife	Urban	10	65	A-	10.8		None	No	No	None	5	39.6	single	0	12	regular	No		Yes			Male	4	8	9				183
S168	Pakistan	Cosmesurge	IDA 3	Normal	Yes	No	No	No	23	Secondary	middle class	Fruits, Vegetables, Milk, Chicken, Meat, Fish	Yes	Yes	Yes	Yes	Yes	Yes	Housewife	Rural	2			11.4		None	No	No	None	0		single	0	11	regular	No	high bp	No			Female	3.2
S169	Pakistan	DHQ	IDA 30	Anemic	No	Yes	No	Yes	26	Secondary	lower middle class	Vegetables, Milk, Chicken	No	Yes	Yes	No	Yes	No	Housewife	Urban	5	75	A+	9.48		None	No	No	None	3	38.3	single	0	14	regular	Yes	Pre 2 LSCS	No			Male	3.3	8	9
S170	Pakistan	DHQ	IDA 300	Anemic	No	Yes	No	Yes	27	Uneducated	middle class	Fruits, Vegetables, Milk, Chicken	Yes	Yes	Yes	No	Yes	No	Housewife	Urban	5		B+	8.5		None	No	No	None	3	38.3	single	1	13	regular	No	Anemia, Prev-1 scar scar	Yes	8.5	10	Male	3	8	9	30.5	73.8	24.2	423
S171	Pakistan	DHQ	IDA 302	Normal	Yes	No	No	No	32	Uneducated	middle class	Fruits, Vegetables, Milk, Chicken, Meat	Yes	Yes	Yes	Yes	Yes	No	Housewife	Urban	6		A+	12.2		None	No	No	None	4	38.6	single	0	14	regular	No	Prev-2 scar scar H/O PIH, Poly ( AF121w)	No			Male	3	8	9		82.6	33	226
S172	Pakistan	DHQ	IDA 305	Normal	Yes	No	No	No	22	Uneducated	lower middle class	Fruits, Vegetables, Chicken	Yes	Yes	Yes	No	No	No	Housewife	Urban	7		B+	11.3		None	No	No	None	4	37.6	single	0	10	regular	No	Pre=2 scar	No			Male	2.8	8	9				182
S173	Pakistan	DHQ	IDA 307	Normal	Yes	No	No	No	25	Uneducated	lower middle class	Fruits, Vegetables, Chicken	Yes	Yes	Yes	No	No	No	Housewife	Urban	7		B+	11		None	No	No	None	4	37.6	single	0	14	regular	No	Prev-2 scar LSCS	No			Male	2.9	8	9				153
S174	Pakistan	DHQ	IDA 308	Anemic	No	Yes	No	Yes	27	Uneducated	lower middle class	Fruits, Vegetables, Milk, Chicken	Yes	Yes	Yes	No	Yes	No	Housewife	Urban	10	70	AB+	10.3		None	No	No	None	5	36	single	0	14	regular	No	Pre-4 scar, UTI	No			Male	3	8	9				181
S175	Pakistan	DHQ	IDA 31	Anemic	No	Yes	No	Yes	32	Secondary	lower middle class	Fruits, Vegetables, Milk, Chicken	Yes	Yes	Yes	No	Yes	No	Housewife	Urban	10		A-	9.5		None	No	No	None	4	37.1	single	0	14	regular	No	prev-3 scar, Rh-neg	No			Female	3	8	9
S176	Pakistan	DHQ	IDA 310	Anemic	No	Yes	No	Yes	27	Uneducated	lower middle class	Fruits, Vegetables, Chicken, Meat	Yes	Yes	Yes	Yes	No	No	Housewife	Urban	6		A+	10.2		None	No	No	None	5	36.4	single	0	12	regular	No	GDM, IUD at 7 hour due to high BP	No			Female	3	8	9				176
S177	Pakistan	DHQ	IDA 312	Normal	Yes	No	No	No	33	Uneducated	lower middle class	Fruits, Vegetables, Chicken, Meat	Yes	Yes	Yes	Yes	No	No	Housewife	Urban	4		O+	11.2		None	No	No	None	2	37.2	single	0	13	regular	No	Pre-1 scs, CPD	No			Male	2.5	8	9				287
S178	Pakistan	DHQ	IDA 315	Anemic	No	Yes	No	Yes	21	Primary	lower middle class	Fruits, Vegetables, Milk, Chicken	Yes	Yes	Yes	No	Yes	No	Housewife	Urban	2	60	O+	9		None	No	No	None	2	37.4	single	0	14	regular	No	Pre-1 (sc), Anemia 9	No			Female	3	8	9		84.2	32.7	232
S179	Pakistan	DHQ	IDA 316	Anemic	No	Yes	No	Yes	31	Uneducated	lower middle class	Fruits, Vegetables, Chicken	Yes	Yes	Yes	No	No	No	Housewife	Urban	10		B+	10.6		None	No	No	None	5	36.5	single	0	13	regular	No	Prev-1 scar sc, GDM, high BP	No			Female	3	8	9				275
S180	Pakistan	DHQ	IDA 317	Normal	Yes	No	No	No	29	Uneducated	lower middle class	Fruits, Vegetables, Chicken	Yes	Yes	Yes	No	No	No	Housewife	Urban			O+	12.2		None	No	No	None	1	39.1	single	0	14	regular	No	Breech, Macrocephaly	No			Male	2.8	8	9				155
S181	Pakistan	DHQ	IDA 319	Normal	Yes	No	No	No	30	Uneducated	middle class	Fruits, Vegetables, Chicken, Meat	Yes	Yes	Yes	Yes	No	No	Housewife	Urban	6		O+	11.5		None	No	No	None	1	38	single	0	14	regular	No	Breech labour	No			Male	3	8	9				175
S182	Pakistan	DHQ	IDA 32	Anemic	No	Yes	No	Yes	22	Uneducated	lower middle class	Vegetables, Milk, Meat	No	Yes	No	Yes	Yes	No	Housewife	Urban	5	55	B+	10.48		None	No	No	None	3	38.2	single	0	14	regular	No	prev-2 scar	No			Female	3	8	9
S183	Pakistan	DHQ	IDA 320	Anemic	No	Yes	No	Yes	30	Bachelors	middle class	Fruits, Vegetables, Chicken, Meat, Fish	Yes	Yes	Yes	Yes	No	Yes	Housewife	Urban			A+	10.8		None	No	No	None	2	38.4	single	0	12	regular	No	Pre-5 se, LBC=19m, GDM+	No			Male	3	8	9		77.5	32.4	175
S184	Pakistan	DHQ	IDA 321	Normal	Yes	No	No	No	30	Higher Secondary	middle class	Fruits, Vegetables, Milk, Chicken, Meat, Fish	Yes	Yes	Yes	Yes	Yes	Yes	Housewife	Urban	4		B+	13.1		None	No	No	None	4	36.5	single	0	14	regular	No	Ectopic pregnancy	No			Male					82.4		287
S185	Pakistan	DHQ	IDA 322	Anemic	No	Yes	No	Yes	48	Uneducated	lower middle class	Fruits, Vegetables, Chicken, Meat	Yes	Yes	Yes	Yes	No	No	Housewife	Urban	28		O+	10.9		None	No	No	None	6		single	0	10	regular	No	Prev-2 scar LSCS, AUB, Fibroid uterus	Yes	9	10.9	Male				34.1	78.1	24.8	226	11.4
S186	Pakistan	DHQ	IDA 324	Normal	Yes	No	No	No	32	Uneducated	lower middle class	Vegetables, Chicken, Meat	No	Yes	Yes	Yes	No	No	Housewife	Urban	11		B-	11.1		None	No	No	None	6	37.6	single	3	13	regular	No	Prev-2 scar sc, AFI 6-7cm, Epilepsy	No			Female	2.8	8	9		82.8	34.1	205
S187	Pakistan	DHQ	IDA 325	Anemic	No	Yes	No	Yes	35	Secondary	lower middle class	Fruits, Vegetables, Milk, Chicken	Yes	Yes	Yes	No	Yes	No	Housewife	Urban			O+	9.7		None	No	No	None	4	38	single	1	22	regular	No	breech, perv-2 hb 9.7	Yes	9.7	11.1	Female	3	8	9		73.1	32	184
S188	Pakistan	DHQ	IDA 326	Normal	Yes	No	No	No	19	Uneducated	lower middle class	Vegetables, Chicken, Meat	No	Yes	Yes	Yes	No	No	Housewife	Urban	2		O+	11.4		None	No	No	None	2	39	single	0	14	regular	No	Pre-I scar 1 YEAR	No			Female	3	8	9		88.2	33.4	205
S189	Pakistan	DHQ	IDA 329	Anemic	No	Yes	No	Yes	35	Secondary	middle class	Fruits, Vegetables, Milk, Chicken, Meat, Fish	Yes	Yes	Yes	Yes	Yes	Yes	Housewife	Urban	16	65	O-	8		None	No	No	None	5		single	2	15	regular	No	PPH, Rh -, DM 2 YEARS	Yes	8	8.7	Male	3	8	9	24.1	78.9	26.3	179	8.4
S190	Pakistan	DHQ	IDA 33	Anemic	No	Yes	No	Yes	34	Secondary	lower middle class	Fruits, Vegetables, Milk, Chicken	Yes	Yes	Yes	No	Yes	No	Housewife	Urban	1.4	65	O+	9.9		None	No	No	None	1	40.1	single	0	21	regular	No	AF14-5cm, 10L, HB 9.9g/dl	No			Male
S191	Pakistan	DHQ	IDA 34	Normal	Yes	No	No	No	28	Uneducated	lower middle class	Vegetables, Chicken, Meat	No	Yes	Yes	Yes	No	No	Housewife	Urban	10		B+	11.2		None	No	No	None	6	39.6	single	1	13	regular	No	pre-4 scar, K/k epilepsy	No			Male				36.8	71.7	21.7	155	10.5
S192	Pakistan	DHQ	IDA 35	Normal	Yes	No	No	No	23	Primary	lower middle class	Vegetables, Chicken, Meat	No	Yes	Yes	Yes	No	No	Housewife	Urban	10		AB+	12.1		None	No	No	None	8	37.2	single	5	22	regular	No	Prev-1 scar, itching, chronic HTN-6-7 yr, BOH	No			Male				40.7	83.1	24.6	397	9.2
S193	Pakistan	DHQ	IDA 36	Anemic	No	Yes	No	Yes	29	Secondary	lower middle class	Vegetables, Milk, Chicken	No	Yes	Yes	No	Yes	No	Housewife	Urban	1		A+	8.5		None	No	No	None	1	38.3	single	0	14	regular	No	Breech	No			Female				29.1	76.4	22.3	164	11.4
S194	Pakistan	Cosmesurge	IDA 4	Anemic	No	Yes	No	Yes	25	Secondary	middle class	Fruits, Vegetables, Milk, Chicken, Meat, Fish	Yes	Yes	Yes	Yes	Yes	Yes	Housewife	Urban	1	65		8		None	No	No	None	0		single	0	13	regular	No	anemic	Yes			Female	2
S195	Pakistan	DHQ	IDA 40	Anemic	No	Yes	No	Yes	23	Primary	lower middle class	Fruits, Vegetables, Milk, Chicken	Yes	Yes	Yes	No	Yes	No	Housewife	Urban	5	70	B+	8		None	No	No	None	3	35	single	0	15	regular	No	Prev-2 scar scar, anemia 8, AFI 8.2	No			Male	3	8	9
S196	Pakistan	DHQ	IDA 41	Normal	Yes	No	No	No	30	Secondary	middle class	Fruits, Vegetables, Milk, Chicken, Meat, Fish	Yes	Yes	Yes	Yes	Yes	Yes	Housewife	Urban	4	70	B+	11		None	No	No	None	3	37.8	single	0	15	regular	No	Prev-2 scar scar, pain	No			Male				34.8	81.5	25.7	289	9.3
S197	Pakistan	DHQ	IDA 42	Anemic	No	Yes	No	Yes	26	Higher Secondary	middle class	Fruits, Vegetables, Milk, Chicken, Meat	Yes	Yes	Yes	Yes	Yes	No	Housewife	Urban	3		A+	8.6		None	No	No	None	2	36.3	twin	0	15	regular	No	twin gestation, anemia	No			Male	2.8	8	9
S198	Pakistan	DHQ	IDA 43	Anemic	No	Yes	No	Yes	30	Uneducated	middle class	Vegetables, Milk, Chicken	No	Yes	Yes	No	Yes	No	Housewife	Urban	12		O-	10.9		Diabetes	No	Yes	None	13	33.4	single	9	14	regular	No	diabetes, Rh Neg, prev 3 scar, polyhydramnios, BHO, AFI=23.9	No			Male
S199	Pakistan	DHQ	IDA 44	Normal	Yes	No	No	No	30	Primary	lower middle class	Vegetables, Chicken	No	Yes	Yes	No	No	No	Housewife	Urban	15		AB+	11		None	No	No	None	6	37.3	single	1	16	regular	No	pre-3 scar	No			Male	3	8	9
S200	Pakistan	DHQ	IDA 45	Normal	Yes	No	No	No	25	Secondary	lower middle class	Fruits, Vegetables, Milk, Chicken, Meat, Fish	Yes	Yes	Yes	Yes	Yes	Yes	Housewife	Urban	4		B-	12.4		None	No	No	None	2	39.4	single	0	16	regular	No	Prev-1 scar LSCS, breech, Rh neg	No			Male	3	7	8
S201	Pakistan	DHQ	IDA 46	Anemic	No	Yes	No	Yes	33	Secondary	lower middle class	Fruits, Vegetables, Milk, Chicken	Yes	Yes	Yes	No	Yes	No	Housewife	Rural	11		AB-	10		None	No	No	None	4	38	single	0	14	regular	No	prev-2 scar, Rh neg	No			Female	3	8	9
S202	Pakistan	DHQ	IDA 47	Anemic	No	Yes	No	Yes	40	Uneducated	lower middle class	Fruits, Vegetables, Milk, Chicken	Yes	Yes	Yes	No	Yes	No	Housewife	Urban	11		O+	8.9		None	No	No	None	4	28.5	single	0	28	regular	No	Prev-2 scar scars, preterm labour	No			Female	3	8	9
S203	Pakistan	DHQ	IDA 48	Anemic	No	Yes	No	Yes	45	Primary	lower middle class	Fruits, Vegetables, Chicken	Yes	Yes	Yes	No	No	No	Housewife	Urban	8		B+	10.6		None	No	No	None	3	38.2	single	0	11	regular	No	prev-2	No			Male	3	8	9
S204	Pakistan	DHQ	IDA 49	Anemic	No	Yes	No	Yes	24	Primary	middle class	Fruits, Vegetables, Milk, Chicken	Yes	Yes	Yes	No	Yes	No	Housewife	Urban	3		A+	9.28		None	No	No	None	1	36	single	0	14	regular	No	highBP, HTN, precious, PIH, GDM	Yes	9.28	11.5	Male	3	8	9
S205	Pakistan	Cosmesurge	IDA 5	Normal	Yes	No	No	No		Uneducated	middle class	Fruits, Vegetables, Milk, Chicken	Yes	Yes	Yes	No	Yes	No	Housewife	Rural				12		None	No	No	None			single	0		regular	No	previous scar	No			Female	3.1
S206	Pakistan	DHQ	IDA 50	Normal	Yes	No	No	No	25	Secondary	lower middle class	Fruits, Vegetables, Chicken, Meat	Yes	Yes	Yes	Yes	No	No	Housewife	Urban	7	70	A+	11		None	No	No	None	5	38.4	single	0	14	regular	No	pre-4 scar	No			Male
S207	Pakistan	DHQ	IDA 51	Anemic	No	Yes	No	Yes	35	Secondary	lower middle class	Fruits, Vegetables, Milk, Chicken	Yes	Yes	Yes	No	Yes	No	Housewife	Urban	13		O+	9		None	No	No	None	6	36.6	single	1	13	regular	No	pre-4 scar, anemia 9g/dl	No			Male
S208	Pakistan	DHQ	IDA 53	Anemic	No	Yes	No	Yes	35	Uneducated	lower middle class	Vegetables, Milk, Chicken	No	Yes	Yes	No	Yes	No	Housewife	Urban	15		A+	9.2		None	No	No	None	7	37.4	single	0	13	regular	No	pre-3 scar, grand multi PIH, hb 9.2	No			Male
S209	Pakistan	DHQ	IDA 54	Normal	Yes	No	No	No	30	Uneducated	lower middle class	Vegetables, Chicken, Meat	No	Yes	Yes	Yes	No	No	Housewife	Urban	1		O+	11.1		None	No	No	None	1	39.3	single	0	14	regular	No	latent labour, short stature	No			Male	3	8	9
S210	Pakistan	DHQ	IDA 55	Anemic	No	Yes	No	Yes	27	Higher Secondary	middle class	Vegetables, Milk, Chicken, Meat, Fish	No	Yes	Yes	Yes	Yes	Yes	Housewife	Urban	8		B+	9.5		None	No	No	None	4	37	single	1	14	regular	No	Prev-2 scar scar	Yes	9.5	11.5	Female	2.9	8	9
S211	Pakistan	DHQ	IDA 56	Normal	Yes	No	No	No	25	Higher Secondary	middle class	Fruits, Vegetables, Milk, Chicken, Meat, Fish	Yes	Yes	Yes	Yes	Yes	Yes	Working	Urban	1		AB+	11.8		None	No	No	None	1	38.1	single	0	14	regular	No	breech, Oligo	No			Male	4	9	9
S212	Pakistan	DHQ	IDA 57	Anemic	No	Yes	No	Yes	30	Secondary	middle class	Fruits, Vegetables, Chicken, Meat, Fish	Yes	Yes	Yes	Yes	No	Yes	Housewife	Urban	15		A+	10.1		None	No	No	None	6	36.1	single	2	14	regular	No	Anemia, breech, PIH	No			Female	3.8	8	9
S213	Pakistan	DHQ	IDA 58	Normal	Yes	No	No	No	21	Secondary	lower middle class	Fruits, Vegetables, Chicken, Meat	Yes	Yes	Yes	Yes	No	No	Housewife	Urban	3.5	70	AB+	11		None	No	No	None	2	38.2	single	1	13	regular	No	Prev-1 scar, latent labour	No			Female	4.2	9	9
S214	Pakistan	DHQ	IDA 59	Anemic	No	Yes	No	Yes	32	Uneducated	lower middle class	Fruits, Vegetables, Milk, Chicken	Yes	Yes	Yes	No	Yes	No	Housewife	Urban	17		O+	10.4		None	No	No	None	9	36.2	single	3	14	regular	No	pre-1 scar, lower abdominal pain, GDM, ACT 286	No			Male	3	8	9
S215	Pakistan	Cosmesurge	IDA 6	Anemic	No	Yes	No	Yes	27	Higher Secondary	middle class	Fruits, Vegetables, Milk, Chicken	Yes	Yes	Yes	No	Yes	No	Housewife	Urban	4			9.6		None	No	No	None	1		single	0	15	regular	No	Previous scar	No			Female	3
S216	Pakistan	DHQ	IDA 60	Anemic	No	Yes	No	Yes	25	Uneducated	lower middle class	Vegetables, Milk, Chicken	No	Yes	Yes	No	Yes	No	Housewife	Urban	9		AB+	8.6		None	No	No	None	4	33.2	single	1	12	regular	No	Prev-2 scar scar, chlt negative, preeclampsia	No			Male				26.2	87.3	28.5	137	8.3
S217	Pakistan	DHQ	IDA 61	Anemic	No	Yes	No	Yes	28	Secondary	middle class	Fruits, Vegetables, Milk, Chicken, Meat, Fish	Yes	Yes	Yes	Yes	Yes	Yes	Housewife	Urban	10		AB+	10.1		None	No	No	None	4	36.4	single	0	13	regular	No	prev-3 scar, oligo, PIH	No			Female	2.8		9
S218	Pakistan	DHQ	IDA 330	Normal	Yes	No	No	No	31	Uneducated	lower middle class	Fruits, Vegetables, Chicken	Yes	Yes	Yes	No	No	No	Housewife	Urban	20	68	A-	13		None	No	No	None	7	39.1	single	1	10	regular	No	PROM- Rh Neg	No			Female	3	8	9	37.7	90.5	31.3	126	11.3
S219	Pakistan	DHQ	IDA 331	Anemic	No	Yes	No	Yes	32	Uneducated	lower middle class	Fruits, Vegetables, Chicken	Yes	Yes	Yes	No	No	No	Housewife	Urban	7		A+	9.2		None	No	No	None	6	34.3	single	1	13	irregular	No	GDM	No			Female	3	8	9	32.2	90.7	31.2	159	9.5
S220	Pakistan	DHQ	IDA 332	Anemic	No	Yes	No	Yes	35	Uneducated	lower middle class	Fruits, Vegetables, Chicken	Yes	Yes	Yes	No	No	No	Housewife	Urban	7		B+	9.8		None	No	No	None	5		single	0	15	regular	No		No			Male	2.7	6	7	34.1	78.8	26.6	154	9.6
S221	Pakistan	DHQ	IDA 333	Normal	Yes	No	No	No	24	Uneducated	lower middle class	Fruits, Vegetables, Chicken	Yes	Yes	Yes	No	No	No	Housewife	Urban	10	68	A+	11		None	No	No	None	5	38	twin	0	12	regular	No	Twins	No			Female	2.5	8	10	31.7	93.4	32.5	281	8
S222	Pakistan	DHQ	IDA 334	Normal	Yes	No	No	No	24	Uneducated	lower middle class	Fruits, Vegetables, Chicken	Yes	Yes	Yes	No	No	No	Housewife	Urban	10	68	A+	11		None	No	No	None	5	38	twin	0	12	regular	No	Twins	No			Female	3.1	8	10	31.7	93.4	32.5	281	8
S223	Pakistan	DHQ	IDA 335	Normal	Yes	No	No	No	35	Secondary	lower middle class	Fruits, Chicken	Yes	No	Yes	No	No	No	Housewife	Urban	10		O+	11		None	No	No	None	3	39.2	single	1	22	regular	No	oligohydramnios	No			Male	2.5	8	10	32.9	87.2	29.2	241	10.4
S224	Pakistan	DHQ	IDA 336	Anemic	No	Yes	No	Yes	24	Secondary	middle class	Fruits, Vegetables, Chicken	Yes	Yes	Yes	No	No	No	Housewife	Urban	9		O+	10.1		None	No	No	None	5	39.6	single	2	14	regular	No	Previous 3 scans	No			Female	3	8	10	30.3	84.7	28.1	154	12.3
S225	Pakistan	DHQ	IDA 62	Normal	Yes	No	No	No	32	Secondary	middle class	Fruits, Vegetables, Milk, Chicken, Meat, Fish	Yes	Yes	Yes	Yes	Yes	Yes	Working	Urban	1		A+	11.8		None	No	No	None	1	37.1	single	0	20	regular	No	Obs chole	No			Male				36.6	106.5	34.3	371	7.7
S226	Pakistan	DHQ	IDA 63	Normal	Yes	No	No	No	30	Primary	lower middle class	Fruits, Vegetables, Chicken, Meat	Yes	Yes	Yes	Yes	No	No	Housewife	Urban	10		O+	11.36		None	No	No	None	4	33.3	single	0	11	regular	No	pre-3 scar, morbidly adherent placenta	No			Male	3	8	9
S227	Pakistan	DHQ	IDA 64	Normal	Yes	No	No	No	32	Uneducated	lower middle class	Fruits, Vegetables, Milk, Chicken	Yes	Yes	Yes	No	Yes	No	Housewife	Urban	12		B+	11		None	No	No	None	4	37.6	single	1	20	regular	No	pre 2 scar	No			Male
S228	Pakistan	DHQ	IDA 65	Normal	Yes	No	No	No	22	Bachelors	middle class	Fruits, Vegetables, Milk, Chicken, Meat, Fish	Yes	Yes	Yes	Yes	Yes	Yes	Housewife	Urban	1		O+	11.5		None	No	No	None	1	40.3	single	0	11	regular	No	PRDM	No			Male	3	8	9
S229	Pakistan	DHQ	IDA 66	Normal	Yes	No	No	No	28	Higher Secondary	middle class	Fruits, Vegetables, Milk, Chicken, Meat, Fish	Yes	Yes	Yes	Yes	Yes	Yes	Housewife	Urban	1		AB+	11.5		None	No	No	None	1	40.3	single	0	16	regular	No	high ALT	No			Female	3.2	8	10	37.2	79.2	24.4	213	11.2
S230	Pakistan	DHQ	IDA 67	Anemic	No	Yes	No	Yes	32	Uneducated	lower middle class	Fruits, Vegetables, Milk, Chicken	Yes	Yes	Yes	No	Yes	No	Housewife	Rural	12		O+	9.6		None	No	No	None	5	33.1	single	0	13	regular	No	Prev-2 scar scar. anemia, PIH, high AFI 24.6	No			Female	3.2	8	10
S231	Pakistan	DHQ	IDA 68	Anemic	No	Yes	No	Yes	36	Secondary	lower middle class	Fruits, Vegetables, Milk, Chicken	Yes	Yes	Yes	No	Yes	No	Housewife	Rural	10		A+	10.1		None	No	No	None	3	38.6	single	0	25	regular	No	pre-1 scar, AFI (17cm)	No			Male	3	8	9
S232	Pakistan	DHQ	IDA 69	Normal	Yes	No	No	No	27	Higher Secondary	middle class	Fruits, Vegetables, Milk, Chicken, Meat, Fish	Yes	Yes	Yes	Yes	Yes	Yes	Housewife	Urban			AB+	11		None	No	No	None	9	37.6	single	1	13	regular	No	Prev-2 scar scar	No			Male	3	8	9
S233	Pakistan	Cosmesurge	IDA 7	Normal	Yes	No	No	No	25	Secondary	middle class	Vegetables, Milk, Chicken, Meat	No	Yes	Yes	Yes	Yes	No	Housewife	Rural	2			13		None	No	No	None	1		single	0	12	regular	No		No			Male	3.2
S234	Pakistan	DHQ	IDA 70	Normal	Yes	No	No	No	25	Uneducated	lower middle class	Fruits, Vegetables, Chicken, Meat	Yes	Yes	Yes	Yes	No	No	Housewife	Urban	6		A+	11.8		None	No	No	None	3	37.3	single	0	13	regular	No	prev-2 scar, obr chole, poly, GDM	No			Male	3.4	8	10
S235	Pakistan	DHQ	IDA 71	Anemic	No	Yes	No	Yes	34	Secondary	middle class	Fruits, Vegetables, Milk, Chicken, Meat, Fish	Yes	Yes	Yes	Yes	Yes	Yes	Housewife	Urban	8		O+	9.2		None	No	No	None	4	37.3	single	0	21	regular	No	pre-3 scar, hb 9.2	No			Female	3	8	10
S236	Pakistan	DHQ	IDA 72	Anemic	No	Yes	No	Yes	24	Primary	lower middle class	Vegetables, Milk, Chicken, Fish	No	Yes	Yes	No	Yes	Yes	Housewife	Urban	3		O+	8.8		None	No	No	None	2	34	single	0	11	regular	No	pre-1, OLiGO (4-5m)	Yes	8.8	10.1	Male	3.3	8	10	28.7	79.6	24.3	201	10.5
S237	Pakistan	DHQ	IDA 73	Anemic	No	Yes	No	Yes	37	Primary	lower middle class	Vegetables, Milk, Chicken	No	Yes	Yes	No	Yes	No	Housewife	Urban	15		A+	9.7		None	No	No	None	6	37	single	0	15	regular	No	prev-4 scar	No			Male				32	77.5	23.4	348	9.3
S238	Pakistan	DHQ	IDA 75	Normal	Yes	No	No	No	35	Primary	middle class	Fruits, Vegetables, Milk, Chicken, Meat, Fish	Yes	Yes	Yes	Yes	Yes	Yes	Housewife	Urban	9		B+	11.2		None	No	No	None	4	35.4	single	0	22	regular	No	pre-3 scar, thrombocytopema	No			Male	3.4	8	10	35.1	83.2	26.4	80	11.7
S239	Pakistan	DHQ	IDA 76	Normal	Yes	No	No	No	32	Higher Secondary	middle class	Fruits, Vegetables, Milk, Chicken, Meat, Fish	Yes	Yes	Yes	Yes	Yes	Yes	Housewife	Urban	11		A+	12.1		None	No	No	None	3	38.6	single	0	20	regular	No	prev-2 scar	No			Female	3	8	9	36.8	84.8	27.8	175	10.2
S240	Pakistan	DHQ	IDA 77	Anemic	No	Yes	No	Yes	35	Secondary	lower middle class	Fruits, Vegetables, Milk, Chicken	Yes	Yes	Yes	No	Yes	No	Housewife	Urban	10		B+	10.2		None	No	No	None	2	36.3	single	0	23	regular	No	pre-1 LSCS, precious, anemia	Yes	8.5	10.2	Female	3	8	9	34.3	72.7	21.6	288	9.2
S241	Pakistan	DHQ	IDA 78	Anemic	No	Yes	No	Yes	22	Bachelors	middle class	Fruits, Vegetables, Milk, Chicken, Meat	Yes	Yes	Yes	Yes	Yes	No	Housewife	Urban	1		B+	8.7		None	No	No	None	1	38.4	single	0	10	regular	No	breech	No			Male	3	8	10
S242	Pakistan	DHQ	IDA 79	Anemic	No	Yes	No	Yes	30	Uneducated	lower middle class	Fruits, Vegetables, Milk, Chicken	Yes	Yes	Yes	No	Yes	No	Housewife	Urban	9		O+	9.9		None	No	No	None	4	38.2	single	0	14	regular	No	Prev-2 scar	No			Female				32.8	81.8	24.6	271	10.1
S243	Pakistan	Cosmesurge	IDA 8	Normal	Yes	No	No	No	24	Uneducated	lower middle class	Fruits, Milk, Chicken, Meat	Yes	No	Yes	Yes	Yes	No	Housewife	Rural	2			11.2		None	No	No	None	1		single	0	11	regular	No		No			Male
S244	Pakistan	DHQ	IDA 81	Anemic	No	Yes	No	Yes	30	Uneducated	lower middle class	Fruits, Vegetables, Milk, Chicken	Yes	Yes	Yes	No	Yes	No	Housewife	Urban	11		O+	8.4		None	No	No	None	4	37.4	single	0	12	regular	No	pre-3 lscs, anemia	No			Male	3.4	9	10	28.1	77.1	23	221	10.2
S245	Pakistan	DHQ	IDA 82	Normal	Yes	No	No	No	25	Uneducated	middle class	Fruits, Vegetables, Milk, Chicken, Meat, Fish	Yes	Yes	Yes	Yes	Yes	Yes	Housewife	Urban	1		B+	12.6		None	No	No	None	1	37.3	single	0	13	regular	No	breech, Nonel liqor 2.5cm	No			Female				38.6	85.4	27.8	425	9.2
S246	Pakistan	DHQ	IDA 83	Anemic	No	Yes	No	Yes	30	Uneducated	middle class	Fruits, Vegetables, Milk, Chicken, Meat	Yes	Yes	Yes	Yes	Yes	No	Housewife	Urban	7		B+	8.3		None	No	No	None	5	35.3	single	0	14	regular	No	GDM, pre 2 LSCS, AFI 8.3cm, reaction to I/V iron	Yes			Male	3	8	9
S247	Pakistan	DHQ	IDA 84	Anemic	No	Yes	No	Yes	37	Primary	lower middle class	Fruits, Vegetables, Milk, Chicken	Yes	Yes	Yes	No	Yes	No	Housewife	Urban	19		O+	9.5		None	No	No	None	4	35	single	0	25	regular	No	prev-3 scar, B-thalasemia (anemia)	Yes	9.5	11.5	Male	3.4	9	10	29.8	68.7	21.8	231	12
S248	Pakistan	PIMS	IDA 85	Normal	Yes	No	No	No	37	Bachelors	middle class	Fruits, Vegetables, Milk, Chicken, Meat, Fish	Yes	Yes	Yes	Yes	Yes	Yes	Housewife	Rural	13	74	O+	12.4	17.1	None	No	No	None	4	37.1	single	0	23	regular	No	previous scars + type 2 DM	Yes	10.6	12.4	Male	3.7	8	9	32	85.4	28.2	170
S249	Pakistan	PIMS	IDA 86	Anemic	No	Yes	No	Yes	30	Bachelors	middle class	Fruits, Vegetables, Milk, Chicken, Meat, Fish	Yes	Yes	Yes	Yes	Yes	Yes	Working	Rural	14	90	O+	9.4		None	No	No	None	5	37	single	1	16	regular	No	Previous scars	Yes	9.2	9.4	Male	3	9	9	30.1	66.8	20.5
S250	Pakistan	PIMS	IDA 87	Anemic	No	Yes	No	Yes	27	Secondary	lower middle class	Fruits, Vegetables, Milk, Chicken, Meat	Yes	Yes	Yes	Yes	Yes	No	Housewife	Urban	3	71	O+	10.8		None	No	No	None	5		single	0	14	regular	No	LOW FDF	No			Male	3.1	8	9	32.4	85	28.4	245
S251	Pakistan	PIMS	IDA 88	Anemic	No	Yes	No	Yes	25	Secondary	middle class	Fruits, Vegetables, Milk, Chicken, Meat	Yes	Yes	Yes	Yes	Yes	No	Housewife	Urban	5	61	B+	10.9		None	No	No	COLD	3	36.4	single	0	11	regular	No	previous 2 scars	No			Female	2.8	8	9	29.6	69.1	22.6	161	10.4
S252	Pakistan	PIMS	IDA 89	Anemic	No	Yes	No	Yes	29	Higher Secondary	middle class	Fruits, Vegetables, Milk, Chicken, Meat, Fish	Yes	Yes	Yes	Yes	Yes	Yes	Housewife	Urban	5	72	A+	10.3		None	No	No	None	2	40	single	0	15	regular	No	previous 1 scar	No			Male	3	8	9	29.7	83.4	28.9	126	14.5
S253	Pakistan	Cosmesurge	IDA 9	Normal	Yes	No	No	No	22	Primary	middle class	Fruits, Vegetables, Milk, Chicken, Meat, Fish	Yes	Yes	Yes	Yes	Yes	Yes	Housewife	Rural	1			12.6		None	No	No	None	1		single	0	9	regular	No		No			Male	3.3
S254	Pakistan	PIMS	IDA 90	Anemic	No	Yes	No	Yes	36	Primary	middle class	Fruits, Vegetables, Milk, Chicken, Meat	Yes	Yes	Yes	Yes	Yes	No	Housewife	Urban	5	60	A-	10.7	14	None	No	No	None	3	37.5	single	1	22	regular	No	Previous 1 scar	No			Male	2.6	9	9	29	73	22	338
S255	Pakistan	PIMS	IDA 91	Anemic	No	Yes	No	Yes	24	Bachelors	middle class	Fruits, Vegetables, Milk, Chicken, Meat, Fish	Yes	Yes	Yes	Yes	Yes	Yes	Housewife	Urban	1	84	A+	9.9	14	None	No	No	None	0	38.5	single	0	11	regular	No	breech	Yes	8.9	9.9	Female	3	9	9	29	73	22	338
S256	Pakistan	PIMS	IDA 92	Anemic	No	Yes	No	Yes	33	Higher Secondary	middle class	Fruits, Vegetables, Milk, Chicken, Meat	Yes	Yes	Yes	Yes	Yes	No	Housewife	Urban	2	72	B+	10.4	6.4	None	No	No	None	1	34.6	single	0	20	regular	No	fetal distress	Yes	9.9	10.4	Female	2.3	9	9
S257	Pakistan	PIMS	IDA 93	Anemic	No	Yes	No	Yes	29	Bachelors	middle class	Fruits, Vegetables, Milk, Chicken, Meat	Yes	Yes	Yes	Yes	Yes	No	Housewife	Urban	4.5	66	B+	8	13.4	None	No	No	None	3	38.2	single	0	16	regular	Yes	previous 2 scars and anemic	Yes	7.9	9	Female	3	8	9	32.9	71.1	21.7	249	10.5
S258	Pakistan	PIMS	IDA 94	Anemic	No	Yes	No	Yes	20	Secondary	lower middle class	Fruits, Vegetables, Milk, Chicken, Meat	Yes	Yes	Yes	Yes	Yes	No	Housewife	Rural	1	46	O+	10.7	15.1	None	No	No	None	1	36.6	single	0	8	regular	No	Oligo and breech	Yes	9.1	11	Male	2.6	8	9	34.8	82.6	25.5	238	9.3
S259	Pakistan	PIMS	IDA 95	Anemic	No	Yes	No	Yes	26	Secondary	middle class	Fruits, Vegetables, Milk, Chicken	Yes	Yes	Yes	No	Yes	No	Housewife	Urban	9		O+	10.5	17.3	None	No	No	None	1	38	single	0	13	regular	No	Breech	Yes	9	10.5	Female	2.1	9	9	33.5	75.7	23.8	221	10.8
S260	Pakistan	PIMS	IDA 96	Anemic	No	Yes	No	Yes	30	Bachelors	lower middle class	Fruits, Vegetables, Milk, Chicken	Yes	Yes	Yes	No	Yes	No	Housewife	Urban	8	78	A+	10.5	14.5	None	No	No	None	4	40.1	single	2	18	regular	No	previous scar + post dates + refused IOL	Yes	7.9	10.5	Male	3.8	8	9	25.2	61.6	19.3	294	8
S261	Pakistan	PIMS	IDA 97	Anemic	No	Yes	No	Yes	35	Bachelors	lower middle class	Fruits, Vegetables, Milk, Chicken, Meat	Yes	Yes	Yes	Yes	Yes	No	Housewife	Urban	5	80	A+	8.8	14.1	None	No	No	None	0	37.1	single	0	22	irregular	No	GDM + Anemia	Yes	8	8.8	Female	4.2	8	9	24.7	77.7	25.2	269	10
S262	Pakistan	PIMS	IDA 98	Anemic	No	Yes	No	Yes	38	Bachelors	middle class	Fruits, Vegetables, Milk, Chicken, Fish	Yes	Yes	Yes	No	Yes	Yes	Housewife	Urban	16	85	O+	10.6	11.2	None	No	No	None	8	39	single	2	26	regular	No	previous 3 scars	Yes	8.4	10.6	Female	2.6	8	9	32.5	87.8	29.3	273	12.3
S263	Pakistan	PIMS	IDA 99	Anemic	No	Yes	No	Yes	23	Higher Secondary	lower middle class	Vegetables, Milk, Chicken	No	Yes	Yes	No	Yes	No	Housewife	Rural	5	63	O+	9.7	14.4	None	No	No	Pollen	3	38.5	single	0	10	regular	No	previous 2 scars	Yes	8.3	9.7	Male	3	7	8	32.1	57.9	17.4	249	9.5
S264	Pakistan	DHQ	IDA 136	Anemic	No	Yes	No	Yes	25	Uneducated	lower middle class	Fruits, Vegetables, Chicken, Meat	Yes	Yes	Yes	Yes	No	No	Housewife	Urban	3	55	B+	10		None	No	No	None	1	40.1	single	0	14	regular	No	Lower abdominal pain	No			Male	3	8	9	31.7	63.6	20.2	229	10.2
S265	Pakistan	DHQ	IDA 700	Anemic	No	Yes	No	Yes	27	Higher Secondary	middle class	Fruits, Vegetables, Milk	Yes	Yes	No	No	Yes	No	Housewife	Rural	6	70	B+	9.4		None	No	No	None	2	38.6	single	0	12	regular	No	SUD	No			Female	4.2	8	9				335
S266	Pakistan	DHQ	IDA 701	Normal	Yes	No	No	No	25	Uneducated	lower middle class	Vegetables, Chicken	No	Yes	Yes	No	No	No	Housewife	Urban	7	56	A+	11.4		None	No	No	None	6	43	single	0	12	regular	No	None	No			Female	3.2	8	9				176
S267	Pakistan	DHQ	IDA 702	Anemic	No	Yes	No	Yes	27	Uneducated	middle class	Vegetables, Milk, Chicken	No	Yes	Yes	No	Yes	No	Housewife	Urban	5	78	B+	9.7		None	No	No	None	2	32	single	0	12	regular	No	Previous Scar	Yes	9.7	11.7	Male	3.2	8	9				152
S268	Pakistan	DHQ	IDA 703	Anemic	No	Yes	No	Yes	19	Primary	lower middle class	Vegetables, Chicken	No	Yes	Yes	No	No	No	Housewife	Urban	1	63	B+	10		Diabetes	No	Yes	None	0	39.5	single	0	7	regular	No	PPH	No			Female	3	8	9	34	96.8	33.8	198
S269	Pakistan	DHQ	IDA 704	Anemic	No	Yes	No	Yes	23	Secondary	lower middle class	Vegetables, Milk	No	Yes	No	Yes	No	No	Housewife	Urban	6	60	B+	10.5		None	No	No	None	4	36.2	single	0	10	regular	No	Previous Scar	No			Female	3	8	9	34	86.4	32.9	350
S270	Pakistan	DHQ	IDA 705	Normal	Yes	No	No	No	32	Secondary	middle class	Fruits, Vegetables, Milk	Yes	Yes	No	No	Yes	No	Housewife	Rural	3	65	B+	12.2		None	No	No	None	2	40.3	single	0	20	regular	No	Previous Scar	No			Female	3.5	8	9	34.5	96	32	153
S271	Pakistan	DHQ	IDA 706	Anemic	No	Yes	No	Yes	33	Secondary	middle class	Fruits, Vegetables, Chicken, Meat, Milk	Yes	Yes	Yes	Yes	Yes	No	Housewife	Urban	7		O+	10.7		None	No	No	None	3	38.5	single	0	13	regular	No	Spinal issue	No			Female	3	8	9	32.1			240
S272	Pakistan	DHQ	IDA 707	Normal	Yes	No	No	No	27	Higher Secondary	middle class	Fruits, Vegetables, Chicken, Meat, Milk	Yes	Yes	Yes	Yes	Yes	No	Housewife	Urban	5	66	A+	11.3		Hypertension, Diabetes	Yes	Yes	None	2	39.4	single	0	12	regular	No	Previous Scar	No			Female	3	8	9	34	83.6	33.3	83
S273	Pakistan	DHQ	IDA 708	Anemic	No	Yes	No	Yes	22	Secondary	lower middle class	Vegetables, Milk, Chicken, Meat	No	Yes	Yes	Yes	Yes	No	Housewife	Urban	5	60	O+	10.8		None	No	No	None	3	37	single	0	12	regular	No	Latent Labour	No			Female	3	8	9	34.2			200
S274	Pakistan	DHQ	IDA 709	Anemic	No	Yes	No	Yes	35	Uneducated	lower middle class	Chicken	No	No	Yes	No	No	No	Housewife	Rural	17	72	B-	9.9		None	No	No	None	7	39	single	0	13	regular	No	Previous Scar	No			Male	3	8	9	33	78	32.5	282
S275	Pakistan	DHQ	IDA 710	Anemic	No	Yes	No	Yes	23	Higher Secondary	middle class	Fruit, Chicken	Yes	No	Yes	No	No	No	Housewife	Urban	5	70	O-	9.4		None	No	No	None	2	37.2	single	0	12	regular	No		No			Male	3.2	8	9	31.9	89.6	38.1	261
S276	Pakistan	DHQ	IDA 711	Normal	Yes	No	No	No	30	Primary	middle class	Chicken, Meat	No	No	Yes	Yes	No	No	Housewife	Urban	12	72	B+	11		None	No	No	None	6	40.1	single	0	10	regular	No	Latent Labour	No			Female	3.4	8	9	35	78	35	173
S277	Pakistan	DHQ	IDA 712	Anemic	No	Yes	No	Yes	25	Uneducated	lower middle class	Vegetables, Milk, Chicken	No	Yes	Yes	No	Yes	No	Housewife	Urban	6		A+	10.3		None	No	No	None	3	40.6	single	0	13	regular	No	Latent Labour	No			Male	3	8	9	34	81.2	31.5	200
S278	Pakistan	DHQ	IDA 713	Anemic	No	Yes	No	Yes	20	Higher Secondary	middle class	Vegetables, Milk, Chicken	No	Yes	Yes	No	Yes	No	Housewife	Urban	6	56	A+	10.3		None	No	No	None	4	36	single	0	12	regular	No	Latent Labour	No			Male	3.2	9	10	34.7			184
S279	Pakistan	DHQ	IDA 714	Normal	Yes	No	No	No	25	Secondary	middle class	Fruits, Vegetables, Chicken, Milk	Yes	Yes	Yes	No	Yes	No	Housewife	Urban	2	60	B-	11.3		None	No	No	None	2	37.4	single	0	12	regular	No		No			Female	3	8	9	36			254
S280	Pakistan	DHQ	IDA 715	Anemic	No	Yes	No	Yes	22	Uneducated	lower middle class	Vegetables, Chicken, Meat	No	Yes	Yes	Yes	No	No	Housewife	Urban	1		O+	10.4		Diabetes	No	Yes	None	0	40	single	0	12	regular	No		No			Male	5	9	10				114
S281	Pakistan	DHQ	IDA 716	Normal	Yes	No	No	No	19	Uneducated	lower middle class	Fruits, Vegetables, Chicken	Yes	Yes	Yes	No	No	No	Housewife	Urban	2	68	A+	13		None	No	No	None	2	32.3	single	1	12	regular	No	PPROM	No			Male	2.8	8	9	34	84	33	258
S282	Pakistan	DHQ	IDA 717	Normal	Yes	No	No	No	20	Secondary	middle class	Vegetables, Milk, Chicken, Meat	No	Yes	Yes	Yes	No	No	Housewife	Urban	3	72	B+	11.7		None	No	No	None	3	35.5	single	1	10	regular	No	Previous Scar	No			Male	3	8	9	36	86.5	34.7	238
S283	Pakistan	DHQ	IDA 718	Normal	Yes	No	No	No	33	Secondary	middle class	Fruits, Vegetables, Chicken, Meat, Milk	Yes	Yes	Yes	Yes	Yes	No	Housewife	Urban	13	50	B+	11		None	No	No	None	6	38.6	single	1	12	regular	No	Previous Scar	No			Male	3.1	8	9		77.4	31.7	290
S284	Pakistan	DHQ	IDA 719	Anemic	No	Yes	No	Yes	26	Primary	lower middle class	Vegetables, Chicken	No	Yes	Yes	No	No	No	Housewife	Urban	7		B+	9.5		None	No	No	None	2	35.1	single	0	12	regular	No		No			Male	3	8	9		79.5	23	214
S285	Pakistan	DHQ	IDA 720	Normal	Yes	No	No	No	24	Uneducated	lower middle class	Vegetables, Chicken	No	Yes	Yes	No	No	No	Housewife	Urban	1	78	A+	12		None	No	No	None	1	39.4	single	0	14	regular	No	Latent Labour	No			Female	3.2	8	9				355
S286	Pakistan	DHQ	IDA 721	Normal	Yes	No	No	No	39	Primary	middle class	Fruits, Vegetables, Chicken, Meat	Yes	Yes	Yes	Yes	No	No	Housewife	Urban	14	67	A+	12.2		None	No	No	None	4	34.1	single	0	12	regular	No	pre 2 scar	No			Female	2.5	8	9	33.1	88.2	33.1	265
S287	Pakistan	DHQ	IDA 722	Anemic	No	Yes	No	Yes	30	Uneducated	middle class	Vegetables, Chicken, Meat	No	Yes	Yes	Yes	No	No	Housewife	Urban	10	69	A+	9.4		None	No	No	None	5	36.5	single	1	12	regular	No		No			Female	3	8	9	29.3	99.5	32.1	185	11.1
S288	Pakistan	DHQ	IDA 723	Anemic	No	No	Yes	Yes	27	Uneducated	lower middle class	Vegetables, Chicken	No	Yes	Yes	No	No	No	Housewife	Rural	4	89	O-	7.1		None	No	No	None	2	40.2	single	0	12	regular	No		Yes	7.1	9.1	Male	2.8	8	8	17	89.9	30.4	153
S289	Pakistan	DHQ	IDA 724	Anemic	No	Yes	No	Yes	20	Primary	lower middle class	Vegetables, Milk, Chicken	No	Yes	Yes	No	Yes	No	Housewife	Urban	5	58	B+	10		None	No	No	None	3	32.2	single	1	12	regular	No	pre-term labour	No	10		Male	2	8	8	23			174
S290	Pakistan	DHQ	IDA 725	Anemic	No	No	Yes	Yes	25	Secondary	middle class	Milk, Chicken	No	No	Yes	No	Yes	No	Working	Urban	2	60	A+	7.2		None	No	No	None	1	37.6	single	0	12	regular	No		Yes	7.2	8.5	Male	2	8	8	17	86	31	129
S291	Pakistan	DHQ	IDA 726	Normal	Yes	No	No	No	32	Higher Secondary	middle class	Vegetables, Milk, Chicken, Meat	No	Yes	Yes	Yes	Yes	No	Housewife	Urban	6	66	O+	11		None	No	No	None	2	39.1	single	0	13	regular	No	Prev-1 scar scar	No			Male	3	9	9				185
S292	Pakistan	DHQ	IDA 727	Normal	Yes	No	No	No	32	Uneducated	middle class								Housewife	Urban	12		B+	11		None	No	No	None	7	40.2	single	0	12	regular	No	pre 2 scar	No			Male	3.5	6	8		91.1	32.1	156
S293	Pakistan	DHQ	IDA 728	Anemic	No	Yes	No	Yes	30	Secondary	lower middle class	Milk, Chicken	No	No	Yes	No	Yes	No	Housewife	Rural	8	81	B+	9.8		None	No	No	None	5	39.1	single	3	13	regular	No	Prev-2 scar scar	No			Female	3	8	9				255
S294	Pakistan	DHQ	IDA 729	Normal	Yes	No	No	No	23	Uneducated	middle class								Housewife	Urban	1	60	A+	11.6		None	No	No	None	0	40.4	single	0	12	regular	No	Lower abdominal pain	No			Male	3	8	9		94	31.6	206
S295	Pakistan	DHQ	IDA 730	Anemic	No	Yes	No	Yes	25	Uneducated	middle class	Fruits, Vegetables, Milk, Chicken	Yes	Yes	Yes	No	Yes	No	Housewife	Urban	9		O+	9.7		None	No	No	None	5	38.6	single	1	12	regular	No	latent labor	Yes	9.7	11.5	Female	3	8	9				387
S296	Pakistan	DHQ	IDA 731	Anemic	No	No	Yes	Yes	24	Secondary	lower middle class	Vegetables, Chicken	No	Yes	Yes	No	No	No	Housewife	Urban	4	58	B-	7		None	No	No	None	2	35.2	single	0	12	regular	No	pre-1 scar	Yes	7	9.3	Female	2.8	8	9	18	89	30	149
S297	Pakistan	DHQ	IDA 732	Normal	Yes	No	No	No	26	Uneducated	middle class	Fruits, Milk, Chicken, Meat	Yes	No	Yes	Yes	Yes	No	Housewife	Urban	2	60	O+	11.3		None	No	No	None	2	36.5	single	1	12	regular	No	latent labor	No			Female	3	8	9				219
S298	Pakistan	DHQ	IDA 733	Anemic	No	Yes	No	Yes	28	Bachelors	middle class								Housewife	Urban	1	60	O-	8.8		Hypertension, Diabetes	Yes	Yes	none	1	34.6	single	0	12	regular	No		Yes	8.8	9.9	Female	2.8	8	9		89.3	29.8	97
S299	Pakistan	DHQ	IDA 734	Anemic	No	Yes	No	Yes	35	Uneducated	lower middle class	Vegetables, Chicken	No	Yes	Yes	No	No	No	Housewife	Urban	15	86	B+	10		Uric acid	No	No	none	6	37.4	single	0	12	regular	No	pre 4 scar , high creatnine	Yes	10	11.1	Female	3	8	9	29	87.2	87.2	307
S300	Pakistan	DHQ	IDA 735	Anemic	No	Yes	No	Yes	23	Uneducated	lower middle class	Fruits, Chicken	Yes	No	Yes	No	No	No	Housewife	Urban	1	72	A+	9.6		None	No	No	None	1	38.6	single	0	14	regular	No	latent labor	No			Female	3.4	8	9		70.2	30.9	252
S301	Pakistan	DHQ	IDA 736	Anemic	No	No	Yes	Yes	20	Secondary	lower middle class								Housewife	Urban	2	60	A+	7.4		None	No	No	None	2	36	single	1	12	regular	No	PPROM	Yes	7.4	9.5	Male	2.5	5	6		76.7	30.5	369
S302	Pakistan	DHQ	IDA 737	Normal	Yes	No	No	No	32	Uneducated	lower middle class								Housewife	Urban	10	77	B+	11		None	No	No	None	6	36.5	single	2	12	regular	No		No			Male	3	8	9		94.5	33	285
S303	Pakistan	DHQ	IDA 738	Normal	Yes	No	No	No	30	Secondary	lower middle class	Chicken	No	No	Yes	No	No	No	Housewife	Urban	7	72	O+	11.1		None	No	No	None	3	38.2	single	0	10	regular	No		No			Female	3.5	8	9		82.1	31.4	296
S304	Pakistan	DHQ	IDA 739	Anemic	No	Yes	No	Yes	16	Primary	lower middle class	Vegetable, Chicken	No	Yes	Yes	No	No	No	Housewife	Urban	1	60	B+	9.3		None	No	No	None	1	39.6	single	0	12	regular	No	active labour	Yes	8.9	9.3	Female	3.2	8	9	27	78	30	276
S305	Pakistan	DHQ	IDA 740	Anemic	No	Yes	No	Yes	23	Secondary	middle class	Fruits, Vegetables, Chicken	Yes	Yes	Yes	No	No	No	Housewife	Urban	1	60	O+	8.1		None	No	No	None	1	40.4	single	0	12	regular	No	Post Dates	Yes	8.1	9.7	Male	3.2	8	9	29	79	32	263
S306	Pakistan	DHQ	IDA 741	Anemic	No	Yes	No	Yes	25	Secondary	lower middle class	Vegetable, Milk	No	Yes	No	No	Yes	No	Housewife	Urban	1	66	A+	9.1		None	No	No	None	0	40.1	single	0	12	regular	No		No			Female	3.7	8	9				136
S307	Pakistan	DHQ	IDA 742	Anemic	No	Yes	No	Yes	35	Uneducated	lower middle class	Vegetable, Chicken, Milk	No	Yes	Yes	No	Yes	No	Housewife	Urban	15	60	B+	8.6		None	No	No	None	7	42	single	0	12	regular	No	Previous Scar	Yes	8.6	9.6	Male	3	8	9		71.8	32.5	367
S308	Pakistan	DHQ	IDA 743	Anemic	No	Yes	No	Yes	23	Secondary	lower middle class								Housewife	Urban	1		B+	10.5		None	No	No	None	0	37	single	0	12	regular	No	Low AFI	No			Female	2.6	6	7				169
S309	Pakistan	DHQ	IDA 744	Anemic	No	Yes	No	Yes	18	Primary	lower middle class	Chicken	No	No	Yes	No	No	No	Housewife	Urban	2	60	B+	8.4		None	No	No	None	0	37	single	0	14	regular	No		Yes	8.3	8.9	Female	2.5	8	9				351
S310	Pakistan	DHQ	IDA 745	Anemic	No	Yes	No	Yes	24	Secondary	lower middle class								Housewife	Urban	3	53	B+	9.4		None	No	No	None	2	36.3	single	0	12	regular	No	Previous Scar	Yes	9.4	10	Male	3	8	9		74.5	32.1	262
S311	Pakistan	DHQ	IDA 746	Normal	Yes	No	No	No	27	Bachelors	middle class	Chicken, Meat	No	No	Yes	Yes	No	No	Housewife	Urban	3	72	AB+	13.5		None	No	No	None	2	39.5	single	0	10	regular	No	Previous Scar	No			Female	3	8	9				277
S312	Pakistan	DHQ	IDA 747	Normal	Yes	No	No	No	25	Secondary	lower middle class								Housewife	Urban	5		B-	11		None	No	No	None	5	36.6	single	2		regular	No	RH -	No			Female	3	8	7				283
S313	Pakistan	DHQ	IDA 748	Anemic	No	Yes	No	Yes	28	Primary	middle class	Vegetable, Chicken	No	Yes	Yes	No	No	No	Housewife	Urban	8	60	B-	10.1		None	No	No	Respiratory	3	39.2	single	0	12	regular	No		No			Female	3	8	9				236
S314	Pakistan	DHQ	IDA 749	Anemic	No	Yes	No	Yes	26	Secondary	lower middle class	Vegetable, Chicken	No	Yes	Yes	No	No	No	Housewife	Rural	7		B+	9.4		None	No	No	None	3	32	single	0	13	regular	No	Latent Labour	No			Female	2.6	8	9		32	33	207
S315	Pakistan	DHQ	IDA 750	Normal	Yes	No	No	No	25	Uneducated	lower middle class								Housewife	Urban	1	64	B+	11.6		None	No	No	None	0	36.4	single	0	12	regular	No	Breech	No			Female	3	8	9				209
S316	Pakistan	DHQ	IDA 751	Anemic	No	Yes	No	Yes	25	Secondary	middle class	Vegetable, Chicken, Milk	No	Yes	Yes	No	Yes	No	Housewife	Urban	14	80	O+	10.7		None	No	No	None	9	34.1	single	4	13	regular	No	Previous Scar	No			Female	3	8	9				166
S317	Pakistan	DHQ	IDA 752	Anemic	No	Yes	No	Yes	26	Bachelors	middle class	Fruit, Milk, Chicken	Yes	No	Yes	No	Yes	No	Housewife	Rural	2		B-	10.5		None	No	No	None	0	40	single	0	12	regular	No		No			Female	3	8	9				419
S318	Pakistan	DHQ	IDA 753	Anemic	No	Yes	No	Yes	34	Secondary	middle class	Vegetable, Chicken	No	Yes	Yes	No	No	No	Housewife	Urban	14	80	A+	9.5		None	No	No	None	5	36.1	single	1	12	regular	No	Previous Scar	Yes	9.5	10.3	Female	3.4	8	9	34.8	76.9	31.7	133	9.3
S319	Pakistan	DHQ	IDA 754	Normal	Yes	No	No	No	21	Uneducated	middle class	Chicken, Milk, Fish	No	No	Yes	No	Yes	Yes	Housewife	Urban	2	52	O+	11.7		None	No	No	None	0	40.2	single	0	10	regular	No		No			Female	3.2	8	9				200
S320	Pakistan	DHQ	IDA 755	Anemic	No	No	Yes	Yes	30	Higher Secondary	lower middle class	Vegetable, Chicken	No	Yes	Yes	No	No	No	Housewife	Rural	10		A+	6.7		None	No	No	None	3	36.5	single	0	13	regular	No	Previous Scar	Yes	6.7	8.7	Female	3	8	7	17	72.3	24.5	191
S321	Pakistan	DHQ	IDA 756	Anemic	No	Yes	No	Yes	16	Uneducated	lower middle class								Housewife	Rural	3	74	O+	9.8		None	No	No	None	0	37.1	single	0	13	regular	No		No			Female	2.8	8	9				233
S322	Pakistan	DHQ	IDA 757	Anemic	No	Yes	No	Yes	28	Secondary	lower middle class	Fruits, Vegetables, Chicken, Milk	Yes	Yes	Yes	No	Yes	No	Housewife	Rural	8		A+	9.8		None	No	No	None	6	35.1	single	2	12	regular	No	Previous Scar	No			Male	2.5	8	9				444
S323	Pakistan	DHQ	IDA 758	Anemic	No	Yes	No	Yes	21	Primary	middle class	Fruits, Vegetables, Chicken, Meat, Milk	Yes	Yes	Yes	Yes	Yes	No	Housewife	Urban	3	62	O+	10.5		None	No	No	None	3	37.2	single	1	12	regular	No	Previous Scar	No			Female	3	8	9				230
S324	Pakistan	DHQ	IDA 759	Normal	Yes	No	No	No	36	Uneducated	middle class								Housewife	Rural	9	66	AB+	11.4		None	No	No	None	0	36.3	single	0	12	regular	No		No			Male	3	7	9	29	102	33	262	11
S325	Pakistan	DHQ	IDA 760	Normal	Yes	No	No	No	24	Primary	middle class	Fruits, Vegetables, Chicken, Meat, Fish	Yes	Yes	Yes	No	No	Yes	Housewife	Rural	3	50	B+	11.9		None	No	No	None	0	37.3	single	0	13	regular	No	Obesity	No			Male	3.6	8	9	34.3	72.1	23.3	258
S326	Pakistan	DHQ	IDA 761	Anemic	No	Yes	No	Yes	29	Higher Secondary	middle class								Housewife	Urban	7		B+	10.4		None	No	No	None	4	37.5	single	1	12	regular	No	Previous Two Scars	Yes	10.4	12.2	Female	3	8	9				323
S327	Pakistan	DHQ	IDA 762	Normal	Yes	No	No	No	30	Uneducated	lower middle class	Vegetable, Meat	No	Yes	No	Yes	No	No	Housewife	Urban	20	80	O+	12		Diabetes	No	Yes	None	8	40.3	single	0	14	regular	No	Post Dates, Previous one scar	No			Female	3	8	9	34.6	6.3	29.2	337	10.8
S328	Pakistan	DHQ	IDA 763	Normal	Yes	No	No	No	24	Bachelors	middle class	Fruits, Vegetables, Chicken,Fish, Meat, Milk	Yes	Yes	Yes	Yes	Yes	Yes	Housewife	Urban	3	60	A+	11.9		None	No	No	None	2	40.1	single	0	12	regular	No	Post Dates, Previous one scar	No			Male	3	8	9		90	32.5	115
S329	Pakistan	DHQ	IDA 764	Normal	Yes	No	No	No	34	Secondary	middle class	Vegetable, Milk, Chicken	No	Yes	Yes	No	Yes	No	Housewife	Urban	4		B+	12.2		None	No	No	None	2	38.6	single	0	12	regular	No	Previous One Scar	No			Female	3	8	9		88	28	208
S330	Pakistan	DHQ	IDA 765	Anemic	No	Yes	No	Yes	27	Primary	middle class								Housewife	Urban	2	65	B-	9.2		None	No	No	None	1	41.4	single	0	14	regular	No	Post dates	Yes	9.2	10.7	Female	3.2	7	9				166
S331	Pakistan	DHQ	IDA 766	Normal	Yes	No	No	No	37	Bachelors	upper class	Fruits, Vegetables, Chicken, Meat, Fish	Yes	Yes	Yes	Yes	Yes	Yes	Housewife	Urban	2	58	O+	12.8		None	No	No	None	1	37	single	0	12	regular	No	Breech	No					2	2		86.3	34.3	230
S332	Pakistan	DHQ	IDA 767	Anemic	No	No	Yes	Yes	24	Secondary	lower middle class								Housewife	Rural	2	59	B+	8.4		None	No	No	None	1	37.4	single	0	13	regular	No	PROM	Yes	7.4	9.4	Female	3	8	9				290
S333	Pakistan	DHQ	IDA 768	Anemic	No	Yes	No	Yes	30	Bachelors	middle class	Chicken	No	No	Yes	No	No	No	Housewife	Urban	8	70	B+	11.7		None	No	No	None	4	39.3	single	0	10	regular	No	Active Pain	Yes	8	11.7	Male	3.5	8	9				217
S334	Pakistan	DHQ	IDA 769	Normal	Yes	No	No	No	21	Higher Secondary	upper class	Fruits, Vegetables, Chicken, Milk	Yes	Yes	Yes	Yes	Yes	Yes	Housewife	Urban	3	50	B+	11.3		Thrombocytopenia	No	No	None	2	36.5	single	0	12	regular	No	Latent labour	No			Male	3.5	8	9				59
S335	Pakistan	DHQ	IDA 770	Anemic	No	Yes	No	Yes	20	Secondary	lower middle class	Chicken	No	No	Yes	No	No	No	Housewife	Urban	1	72	A+	10.4		None	No	No	None	1	40	single	0	10	regular	No	High AFI	Yes	9.2	10.9	Female	4.3	8	9	31.5	83.1	32.9	192
S336	Pakistan	DHQ	IDA 771	Normal	Yes	No	No	No	30	Uneducated	middle class	Fruits, Vegetables, Chicken, Milk	Yes	Yes	Yes	No	Yes	No	Housewife	Urban	13		O+	11		None	No	No	None	5	35.2	single	1	14	regular	No	Previous Two Scars	No			Female	2.9	8	9				270
S337	Pakistan	DHQ	IDA 772	Anemic	No	Yes	No	Yes	22	Uneducated	middle class	Fruits, Vegetables, Chicken	Yes	Yes	Yes	No	No	No	Housewife	Rural	1	64	A+	8.9		None	No	No	None	1	40.1	single	0	12	regular	No		Yes	8.9	9.3	Female	3	8	9		90.5	23.4	203
S338	Pakistan	DHQ	IDA 773	Anemic	No	Yes	No	Yes	24	Bachelors	middle class	Fruits, Vegetables, Chicken	Yes	Yes	Yes	No	No	No	Housewife	Urban	5	62	AB-	8.3		None	No	No	None	1	39.6	single	0	13	regular	No	Niliquor	Yes	8.4	12.2	Female	3.2	8	9				230
S339	Pakistan	DHQ	IDA 774	Anemic	No	Yes	No	Yes	19	Secondary	middle class	Chicken, Milk	No	No	Yes	No	Yes	No	Housewife	Urban	1	65	B+	10.1		None	No	No	None	1	40	single	0	13	regular	No	Niliquor, Post Date	No			Female	3	8	9				286
S340	Pakistan	DHQ	IDA 775	Anemic	No	Yes	No	Yes	28	Secondary	middle class	Vegetable, Chicken	No	Yes	Yes	No	No	No	Housewife	Urban	10	60	B-	9.3		None	No	No	None	6	39.3	single	0	12	regular	No	Previous One Scar	No			Female	3.3	8	9		62.6	30.2	215
S341	Pakistan	DHQ	IDA 776	Normal	Yes	No	No	No	23	Primary	middle class	Fruits, Vegetables, Chicken, Meat	Yes	Yes	Yes	Yes	No	No	Housewife	Rural	5	58	A+	11.5		None	No	No	None	3	36.4	single	0	12	regular	No	Previous Two Scars	No			Female	2.9	8	9		89.6	32.3	231
S342	Pakistan	DHQ	IDA 777	Anemic	No	Yes	No	Yes	29	Bachelors	middle class	Vegetable, Chicken, Milk	No	Yes	Yes	No	Yes	No	Housewife	Rural	3	60	O+	9.9		Hypertension	Yes	No	None	2	39.2	single	0	12	regular	No	Previous One Scar	Yes	9.9	10.7	Female	3	8	9	31.8	69.1		313
S343	Pakistan	DHQ	IDA 778	Anemic	No	Yes	No	Yes	26	Primary	lower middle class	Vegetable, Chicken	No	Yes	Yes	No	No	No	Housewife	Urban	11	68	A+	10		None	No	No	None	4	38.1	single	0	13	regular	No		No			Female	2.3	8	9				270
S344	Pakistan	DHQ	IDA 779	Anemic	No	Yes	No	Yes	27	Uneducated	lower middle class	Fruits, Vegetables, Chicken							Housewife	Urban	1		O+	10.3		None	No	No	None	1	38	single	0	12	regular	No	Active Pain	No			Female	2.5	6	9		80.5		352
S345	Pakistan	DHQ	IDA 780	Normal	Yes	No	No	No	23	Primary	middle class	Fruits, Vegetables, Chicken, Meat	Yes	Yes	Yes	Yes	No	No	Housewife	Urban	3	60	B+	11.1		None	No	No	None	2	38.4	single	0	14	regular	No	Low FM	No			Male	3	8	9		80.2	32.9	295
S346	Pakistan	DHQ	IDA 781	Anemic	No	Yes	No	Yes	27	Primary	lower middle class	Chicken	No	No	Yes	No	No	No	Housewife	Urban	2	72	O+	9.9		None	No	No	None	2	38.5	single	0	10	regular	No	pre-1 scar	Yes	9.9	11	Male	3.4	9	10				232
S347	Pakistan	DHQ	IDA 782	Anemic	No	Yes	No	Yes	30	Higher Secondary	middle class	Chicken	No	No	No	No	No	No	Housewife	Urban	13	72	A+	9.7		None	No	No	None	3	36	single	0	10	regular	No	pre 2 scar	No			Male	3.5	8	9
S348	Pakistan	DHQ	IDA 783	Anemic	No	Yes	No	Yes	32	Uneducated	lower middle class	Vegetables, Chicken	No	Yes	Yes	No	No	No	Housewife	Rural	8	72	A+	9.8		None	No	No	None	4	35.5	single	0	10	regular	No	pre-3 scar	No			Female	3.1	8	9				140
S349	Pakistan	DHQ	IDA 784	Anemic	No	Yes	No	Yes	30	Bachelors	upper class	Vegetables, Milk, Chicken, Meat	No	Yes	Yes	Yes	Yes	No	Housewife	Rural	6	60	B+	10.3		None	No	No	None	3	39.4	single	0	12	regular	No	pre 2 scar	No			Male	4	8	9		82		288
S350	Pakistan	DHQ	IDA 785	Anemic	No	No	Yes	Yes	35	Uneducated	lower middle class	Vegetables, Chicken	No	Yes	Yes	No	No	No	Housewife	Urban	12	58	AB+	6.1		None	No	No	None	4	37.1	single	0	12	regular	No	pre-3 scar	Yes	6	10.4	Male	3.2	8	9		76.3		229
S351	Pakistan	DHQ	IDA 786	Normal	Yes	No	No	No	20	Higher Secondary	middle class	Vegetables, Chicken, Meat	No	Yes	Yes	Yes	No	No	Housewife	Urban	2	60	A+	11		None	No	No	None	2	38.4	single	1	12	regular	No	Breech	No			Female	3.5	8	9		102.1	33.5	228
S352	Pakistan	DHQ	IDA 787	Anemic	No	Yes	No	Yes	35	Primary	lower middle class	Vegetables, Milk, Chicken, Meat	No	Yes	Yes	Yes	Yes	No	Housewife	Urban	13	87	A+	9.8		None	No	No	None	5	36.2	single	2	12	regular	No	pre 2 scar	No			Male	3	8	9		78	28	145
S353	Pakistan	DHQ	IDA 788	Normal	Yes	No	No	No	18	Secondary	middle class	Vegetables, Milk, Chicken, Meat	No	Yes	Yes	Yes	Yes	No	Housewife	Urban	4	60	A+	12.6		None	No	No	None	1	36.6	single	0	12	regular	No		No			Male	3.1	8	9		85.2	34.6	200
S354	Pakistan	DHQ	IDA 789	Normal	Yes	No	No	No	35	Secondary	upper class	Fruits, Vegetables, Milk, Chicken, Meat, Fish	Yes	Yes	Yes	Yes	Yes	Yes	Housewife	Urban	5	55	A+	11.1		None	No	No	None	2	38.4	single	0	12	regular	No	Prev-1 scar scar	No			Male	3.5	8	9				230
S355	Pakistan	DHQ	IDA 790	Normal	Yes	No	No	No	33	Secondary	middle class								Housewife	Urban	14	66	O-	12.2		None	No	No	None	4	40.5	single	0	13	regular	No	Post Dates	No			Female	3.5	8	9				199
S356	Pakistan	DHQ	IDA 791	Anemic	No	Yes	No	Yes	22	Uneducated	middle class	Fruits, Vegetables, Chicken	Yes	Yes	Yes	No	No	No	Housewife	Rural	4		A+	9.8		None	No	No	No	2	39.4	single	0	15	regular	No	Previous One Scar	Yes	9.8	10.7	Female	3	8	9				167
S357	Pakistan	DHQ	IDA 792	Anemic	No	Yes	No	Yes	28	Secondary	lower middle class	Vegetables, Chicken	No	Yes	Yes	No	No	No	Housewife	Rural	6	68	O+	9.5		None	No	No	No	3	40.1	single	0	10	regular	No	Active Labour	No			Male	3	8	9				190
S358	Pakistan	DHQ	IDA 793	Normal	Yes	No	No	No	25	Uneducated	lower middle class	Vegetables, Chicken	No	Yes	Yes	No	No	No	Housewife	Urban	13	72	A-	11.4		None	No	No	No	7	37.3	single	2	12	regular	No	Breech	No			Female	3	8	9	33.9	89.1	29.9	210	10.3
S359	Pakistan	DHQ	IDA 794	Anemic	No	Yes	No	Yes	32	Secondary	middle class	Fruits, Vegetables, Chicken	Yes	Yes	Yes	No	No	No	Housewife	Urban	14	73	B-	10.1		Hyperthyroidism	No	No	No	9	30.5	single	4	12	regular	No	Previous One Scar, Breech	No			Male	2	8	9				154
S360	Pakistan	DHQ	IDA 795	Anemic	No	Yes	No	Yes	20	Higher Secondary	upper class	Fruits, Vegetables, Chicken	Yes	Yes	Yes	No	No	No	Housewife	Urban	1	64	A+	9.9		None	No	No	No	1	42	single	0	12	regular	No	Post dates	Yes	9	11	Male	3.1	8	9				199
S361	Pakistan	DHQ	IDA 796	Anemic	No	Yes	No	Yes	23	Bachelors	middle class	Fruits, Vegetables, Chicken	Yes	Yes	Yes	No	No	No	Housewife	Rural	2	63	A+	8.5		Hypertension	Yes	No	No	1	39.3	single	0	12	regular	No	Latent Labour	Yes	8.5	11.9	Female	3.3	8	9				303
S362	Pakistan	DHQ	IDA 797	Normal	Yes	No	No	No	25	Uneducated	middle class	Fruits, Vegetables, Chicken	Yes	Yes	Yes	No	No	No	Housewife	Urban	1	68	AB+	11.5		None	No	No	No	1	42.2	single	0	12	regular	No	Post dates	No			Male	3.6	8	9				148
S363	Pakistan	DHQ	IDA 798	Anemic	No	Yes	No	Yes	23	Secondary	lower middle class	Vegetables, Chicken	No	Yes	Yes	No	No	No	Housewife	Urban	9	65	B+	10.2		None	No	No	No	2	39	single	0	12	regular	No	Previous One Scar	No			Female	3	8	9				433
S364	Pakistan	DHQ	IDA 800	Anemic	No	No	Yes	Yes	22	Uneducated	lower middle class	Vegetables, Milk, Chicken	No	Yes	Yes	No	Yes	No	Housewife	Urban	2		O+	4.3		None	No	No	none	1	37.6	single	0	13	regular	No	breech Anemia	Yes	4.3	7.6	Female	3	8	9		26.7
S365	Pakistan	DHQ	IDA 801	Anemic	No	Yes	No	Yes	25	Uneducated	middle class	Fruits, Vegetables, Milk, Chicken	Yes	Yes	Yes	No	Yes	No	Housewife	Urban	2	72	O+	10		None	No	No	none	1	40.3	single	0	10	regular	No	latent labour	No			Male	3	3	5		90.3
S366	Pakistan	DHQ	IDA 802	Anemic	No	Yes	No	Yes	32	Bachelors	middle class	Fruits, Vegetables, Milk, Chicken, Fish	Yes	Yes	Yes	Yes	Yes	Yes	Housewife	Urban	6		O-	9.9		None	No	No	none	3	38.3	single	0	12	regular	No	RH negative, active labor	No			Male	3.5	8	9		33.5		252
S367	Pakistan	DHQ	IDA 803	Anemic	No	Yes	No	Yes	36	Primary	lower middle class	Fruits, Vegetables, Chicken	Yes	Yes	Yes	No	No	No	Housewife	Urban	8		B+	9.4		None	No	No	none	4	38.3	single	0	14	regular	No	previous 3 scar, anemia	Yes	9.4	11.4	Male	3	8	9		84.6		238
S368	Pakistan	DHQ	IDA 804	Anemic	No	Yes	No	Yes	25	Uneducated	lower middle class	Fruits, Vegetables, Milk	Yes	No	Yes	No	Yes	No	Housewife	Urban	1	76	O+	9.5		None	No	No	none	1	35.1	single	0	12	regular	No	anemia, PPROM	No			Female	2.9	5	9		75.7		328
S369	Pakistan	DHQ	IDA 805	Normal	Yes	No	No	No	18	Primary	middle class	Fruits, Vegetables, Chicken, Meat	Yes	Yes	Yes	Yes	No	No	Housewife	Urban	1.5	60	A+	11.5		None	No	No	none	1	38.3	single	0	12	regular	No	latent labour	No			Female	3	8	9		88.6		168
S370	Pakistan	DHQ	IDA 806	Anemic	No	Yes	No	Yes	18	Secondary	lower middle class	Fruits, Vegetables, Milk, Chicken	Yes	Yes	Yes	No	Yes	No	Housewife	Urban	3	60	A+	10.4		None	No	No	none	1	40.1	single	0	13	regular	No	SVD	No			Female	2.8	8	9		33
S371	Pakistan	DHQ	IDA 807	Normal	Yes	No	No	No	38	Higher Secondary	middle class	Fruits, Vegetables, Milk, Chicken, Meat	Yes	Yes	Yes	Yes	Yes	No	Housewife	Urban	14		A+	11.5		None	No	No	none	6	39.4	single	0	12	regular	No	latent labour	No			Female	3.3	8	9		23.9		203
S372	Pakistan	DHQ	IDA 808	Normal	Yes	No	No	No	24	Higher Secondary	middle class	Fruits, Vegetables, Milk, Chicken	Yes	Yes	Yes	No	Yes	No	Housewife	Urban	1	66	B-	11.6		None	No	No	none	1	36.2	single	0	12	regular	No	PPROM, RH negative	No			Male	3.2	8	9		85.6		303
S373	Pakistan	DHQ	IDA 809	Anemic	No	Yes	No	Yes	28	Uneducated	lower middle class	Fruits, Vegetables, Chicken	Yes	Yes	Yes	No	No	No	Housewife	Urban	1	60	O+	8.1		None	No	No	none	1	37.5	single	0	12	regular	No	anemia, PPROM	No			Female	3	8	9		61.4		293
S374	Pakistan	DHQ	IDA 810	Anemic	No	Yes	No	Yes	20	Uneducated	lower middle class	Fruits, Vegetables, Chicken	Yes	Yes	Yes	No	No	No	Housewife	Urban	2	60	B+	9.4		None	No	No	none	3	37.3	single	1	12	regular	No	low FM, Anemia	No			Female	3.2	8	9		20.3		195
S375	Pakistan	DHQ	IDA 811	Anemic	No	Yes	No	Yes	35	Higher Secondary	lower middle class	Fruits, Vegetables, Chicken	Yes	Yes	Yes	No	No	No	Housewife	Urban	12	67	AB+	10		None	No	No	none	4	39.6	single	1	12	regular	No	Active labour	No			Female	4.5	8	9				174
S376	Pakistan	DHQ	IDA 812	Normal	Yes	No	No	No	23	Primary	lower middle class	Fruits, Vegetables, Milk, Chicken	Yes	Yes	Yes	No	Yes	No	Housewife	Urban	3	60	O+	12		Hypertension	Yes	No	none	2	40.6	single	0	12	regular	No	post dates	No			Male	4	8	9
S377	Pakistan	DHQ	IDA 813	Anemic	No	Yes	No	Yes	33	Uneducated	lower middle class	Fruits, Vegetables, Chicken	Yes	Yes	Yes	No	No	No	Housewife	Urban	15	80	A+	10.7		None	No	No	none	8	38.3	single	2	12	regular	No	PIH, PROM	No			Male	4	8	9				171
S378	Pakistan	DHQ	IDA 814	Anemic	No	Yes	No	Yes	23	Uneducated	lower middle class	Fruits, Vegetables, Chicken	Yes	Yes	Yes	No	No	No	Housewife	Urban	5	66	B+	10.2		None	No	No	none	3	38	single	0	12	regular	No	low FM, AFI 6cm	No			Male	3.6	8	9		83.5		180
S379	Pakistan	DHQ	IDA 815	Anemic	No	Yes	No	Yes	35	Secondary	middle class	Fruits, Vegetables, Milk, Chicken, Meat	Yes	Yes	Yes	Yes	Yes	No	Housewife	Urban	12		B+	10.2		Hypertension, Diabetes	Yes	Yes	none	6	36.3	single	0	12	regular	No	per 3 scar, GDM	No			Male	2.8	9	9		71		274
S380	Pakistan	DHQ	IDA 816	Anemic	No	Yes	No	Yes	23	Primary	middle class	Fruits, Vegetables, Milk, Chicken, Meat	Yes	Yes	Yes	Yes	Yes	No	Housewife	Urban	9	70	A+	10.4		None	No	No	none	1	37.1	single	0	12	regular	No	precious pregnancy	No			Male	3	8	9		87.9		306
S381	Pakistan	DHQ	IDA 817	Anemic	No	Yes	No	Yes	29	Secondary	lower middle class	Fruits, Vegetables, Chicken	Yes	Yes	Yes	No	No	No	Housewife	Urban	6	50	O+	10.3		None	No	No	none	3	37.2	single	0	13	regular	No	UTI, prev 2 scar	No			Female	3	8	9				150
S382	Pakistan	DHQ	IDA 818	Normal	Yes	No	No	No	32	Uneducated	upper class	Fruits, Vegetables, Milk, Chicken, Meat, Fish	Yes	Yes	Yes	Yes	Yes	Yes	Housewife	Urban	12		B+	12		None	No	No	none	5	40.5	single	0	12	regular	No	post dates	No			Male	3.6	8	9		84.7		167
S383	Pakistan	DHQ	IDA 819	Anemic	No	Yes	No	Yes	18	Uneducated	lower middle class	Fruits, Vegetables, Chicken	Yes	Yes	Yes	No	No	No	Housewife	Urban	1.5		B+	10		None	No	No	none	1	40.1	single	0	16	regular	No	latent lanour	No			Female	3	8	9				182
S384	Pakistan	DHQ	IDA 820	Normal	Yes	No	No	No	29	Secondary	lower middle class	Fruits, Vegetables, Chicken	Yes	Yes	Yes	No	No	No	Housewife	Urban	6		O+	11		None	No	No	none	4	40	single	0	14	regular	No	Active labour	No			Male	3.8	8	9
S385	Pakistan	DHQ	IDA 821	Anemic	No	Yes	No	Yes	20	Secondary	lower middle class	Fruits, Vegetables, Chicken	Yes	Yes	Yes	No	No	No	Housewife	Urban	1.5	60	B+	9		None	No	No	none	1	36.2	single	0	12	regular	No	PPROM	No			Female	3.5	8	9				174
S386	Pakistan	DHQ	IDA 822	Normal	Yes	No	No	No	28	Secondary	middle class	Fruits, Vegetables, Milk, Chicken, Meat	Yes	Yes	Yes	Yes	Yes	No	Housewife	Urban	3		B+	11.1		None	No	No	none	3	39.1	single	0	14	regular	No	Active labour	No			Female	3	8	9				136
S387	Pakistan	DHQ	IDA 823	Anemic	No	Yes	No	Yes	26	Higher Secondary	lower middle class	Fruits, Vegetables, Chicken	Yes	Yes	Yes	No	No	No	Housewife	Urban	6		A+	9.1		None	No	No	none	2	39.1	single	0	12	regular	No	anemia, oligo 4cm	No			Female	3.2	8	9				192
S388	Pakistan	DHQ	IDA 824	Anemic	No	Yes	No	Yes	27	Secondary	middle class	Fruits, Vegetables, Milk, Chicken	Yes	Yes	Yes	No	Yes	No	Housewife	Urban	2	60	A+	9.5		None	No	No	none	2	38	single	0	12	regular	No	pre- 1 scar	No			Female	3	8	9	29.8	82.4		150
S389	Pakistan	DHQ	IDA 825	Anemic	No	Yes	No	Yes	33	Primary	lower middle class	Fruits, Vegetables, Chicken	Yes	Yes	Yes	No	No	No	Housewife	Urban	11	69	O+	8.8		None	No	No	none	7	36.6	single	2	12	regular	No	pre-4 scar, anemia	No			Male	2.8	8	9		72.2		274
S390	Pakistan	DHQ	IDA 826	Anemic	No	No	Yes	Yes	20	Uneducated	lower middle class	Fruits, Vegetables, Chicken	Yes	Yes	Yes	No	No	No	Housewife	Urban	5	72	B+	7.7		None	No	No	none	3	38.2	single	0	13	regular	No	Anemia	Yes	7.7	9.6	Female	3	8	9		70		280
S391	Pakistan	DHQ	IDA 827	Normal	Yes	No	No	No	25	Primary	lower middle class	Fruits, Vegetables, Chicken	Yes	Yes	Yes	No	No	No	Housewife	Urban	3	86	O+	11.9		None	No	No	none	2	39.4	single	0	13	regular	No	Prev-1 scar scar	No			Female	3.3	8	9				193
S392	Pakistan	DHQ	IDA 828	Anemic	No	Yes	No	Yes	37	Higher Secondary	lower middle class	Fruits, Vegetables, Chicken	Yes	Yes	Yes	No	No	No	Housewife	Urban	9		A+	9.7		None	No	No	None	3	39.1	single	0	12	regular	No	Active labour	No			Male	2	8	9				210
S393	Pakistan	DHQ	IDA 829	Normal	Yes	No	No	No	30	Secondary	lower middle class	Fruits, Vegetables, Chicken	Yes	Yes	Yes	No	No	No	Housewife	Urban	10	83	O+	11.2		None	No	No	None	9	37.3	single	6	13	regular	No	prev-2 scar	No			Male	3	8	9				243
S394	Pakistan	DHQ	IDA 830	Anemic	No	No	Yes	Yes	26	Uneducated	middle class	Fruits, Vegetables, Milk, Chicken	Yes	Yes	Yes	No	Yes	No	Housewife	Urban	6		A+	7		None	No	No	none	4	37	single	0	12	regular	No	Active labour, anemia	No			Male	2.8	8	9				407
S395	Pakistan	DHQ	IDA 831	Anemic	No	Yes	No	Yes	22	Primary	middle class	Fruits, Vegetables, Milk, Chicken, Meat	Yes	Yes	Yes	Yes	Yes	No	Housewife	Urban	5		O+	10.4		None	No	No	none	2	38.5	single	0	13	regular	No	pre-1 scar	No			Male	2.4	8	9		90.6		276
S396	Pakistan	DHQ	IDA 832	Anemic	No	Yes	No	Yes	25	Uneducated	middle class	Fruits, Vegetables, Milk, Chicken, Meat	Yes	Yes	Yes	Yes	Yes	No	Housewife	Urban	8		A+	9.8		None	No	No	none	5	41.6	single	0	12	regular	No	active labour, anemia	No			Male	3.2	8	9
S397	Pakistan	DHQ	IDA 833	Anemic	No	Yes	No	Yes	30	Secondary	lower middle class	Fruits, Vegetables, Chicken	Yes	Yes	Yes	No	No	No	Housewife	Urban	8		AB+	10.8		None	No	No	none	3	39.1	single	0	12	regular	No	Latent labour	No			Male	3	8	9				259
S398	Pakistan	DHQ	IDA 834	Normal	Yes	No	No	No	31	Secondary	lower middle class	Fruits, Vegetables, Chicken, Meat	Yes	Yes	Yes	Yes	No	No	Housewife	Urban	1	60	O+	11		None	No	No	None	1	38	single	0	12	regular	No	Latent labour, Breech	No			Female	3	8	9				266
S399	Pakistan	DHQ	IDA 835	Normal	Yes	No	No	No	25	Uneducated	lower middle class	Fruits, Vegetables, Chicken, Meat	Yes	Yes	Yes	Yes	No	No	Housewife	Urban	1.5	60	A+	11.6		None	No	No	none	1	39	single	0	12	regular	No	eclampsia	No			Male	2.8	8	9		76		218
S400	Pakistan	DHQ	IDA 836	Normal	Yes	No	No	No	22	Primary	lower middle class	Fruits, Vegetables, Chicken, Meat	Yes	Yes	Yes	Yes	No	No	Housewife	Urban	4	75	B+	13.7		None	No	No	none	2	38.5	single	0	12	regular	No	pre-1 scar	No			Male	3.6	8	9		85.3		287
S401	Pakistan	DHQ	IDA 837	Normal	Yes	No	No	No	30	Uneducated	lower middle class	Fruits, Vegetables, Chicken	Yes	Yes	Yes	No	No	No	Housewife	Urban	14	60	O+	13		Hypertension, Diabetes	Yes	Yes	none	14	35.3	single	9	12	regular	No	Pre-4 scar, type 2 DM, PIH	No			Female	2.8	8	9		82.3		257
S402	Pakistan	DHQ	IDA 838	Anemic	No	Yes	No	Yes	30	Uneducated	lower middle class	Fruits, Vegetables, Chicken	Yes	Yes	Yes	No	No	No	Housewife	Urban	9	73	O+	10.8		None	No	No	none	4	36.2	single	0	12	regular	No	Pre-3 scar	No			Female	3	8	9
S403	Pakistan	DHQ	IDA 839	Normal	Yes	No	No	No	29	Bachelors	middle class	Fruits, Vegetables, Chicken, Meat, Milk, Fish	Yes	Yes	Yes	Yes	Yes	Yes	Housewife	Urban	5	74	O+	11.5		None	No	No	none	3	38.6	single	0	12	regular	No	Labouring came fully dialated	No			Female	3	8	9
S404	Pakistan	DHQ	IDA 840	Anemic	No	Yes	No	Yes	22	Primary	middle class	Fruits, Vegetables, Chicken, Meat	Yes	Yes	Yes	Yes	No	No	Housewife	Urban	5	60	O+	10		None	No	No	none	3	40.4	single	1	11	regular	No	PROM	No			Female	3	8	9				171
S405	Pakistan	DHQ	IDA 841	Normal	Yes	No	No	No	27	Uneducated	lower middle class	Fruits, Vegetables, Chicken, Meat	Yes	Yes	Yes	Yes	No	No	Housewife	Urban	1	72	B+	11.6		None	No	No	none	1	38.3	single	0	10	regular	No	Active labour	No			Male	3	8	9				218
S406	Pakistan	DHQ	IDA 842	Normal	Yes	No	No	No	20	Primary	lower middle class	Fruits, Vegetables, Chicken, Meat	Yes	Yes	Yes	Yes	No	No	Housewife	Urban	2	69	B+	11.5		None	No	No	none	2	38.2	single	1	12	regular	No	GDM, AFI=8.2cm	No			Female	2.2	8	9		92.6		223
S407	Pakistan	DHQ	IDA 843	Anemic	No	Yes	No	Yes	24	Primary	lower middle class	Fruits, Vegetables, Chicken	Yes	Yes	Yes	No	No	No	Housewife	Urban	3		O+	10.1		None	No	No	none	2	38.2	single	0	10	regular	No	Pre-1, Oligo 6.8-7cm	No			Female	3	8	9				270
S408	Pakistan	DHQ	IDA 845	Normal	Yes	No	No	No	35	Secondary	middle class	Fruits, Vegetables, Chicken, Meat, Milk, Fish	Yes	Yes	Yes	Yes	Yes	Yes	Housewife	Urban	8	60	B+	12.4		None	No	No	none	3	40.4	single	0	12	regular	No	post dates	No			Male	4.5	8	9				246
S409	Pakistan	DHQ	IDA 846	Anemic	No	Yes	No	Yes	22	Secondary	lower middle class	Vegetables, Chicken	No	Yes	Yes	No	No	No	Housewife	Urban	5	66	O+	9.6		None	No	No	none	4	37	single	0	12	regular	No	anemia, low FM, Prev-2 scar scar	Yes	9.6	11.6	Female	3	8	9		102		378
S410	Pakistan	DHQ	IDA 847	Normal	Yes	No	No	No	38	Secondary	lower middle class	Fruits, Vegetables, Chicken, Meat	Yes	Yes	Yes	No	Yes	No	Housewife	Urban	10	60	A+	11		None	No	No	none	6	38.3	single	2	12	regular	No	Active labour	No			Female	3.5	6	8				283
S411	Pakistan	DHQ	IDA 848	Normal	Yes	No	No	No	26	Uneducated	lower middle class	Fruits, Vegetables, Chicken	Yes	Yes	Yes	No	No	No	Housewife	Urban	4	72	O-	11.2		None	No	No	none	2	40.1	single	0	10	regular	No	Active labour	No			Male	3	8	9				173
S412	Pakistan	DHQ	IDA 849	Normal	Yes	No	No	No	26	Secondary	lower middle class	Fruits, Vegetables, Chicken	Yes	Yes	Yes	No	No	No	Housewife	Urban	1	70	B+	11.1		None	No	No	none	1	38.2	single	0	12	regular	No	Breech, AFI=6.5cm	No			Male	3	8	9		93.6		120
S413	Pakistan	DHQ	IDA 850	Anemic	No	Yes	No	Yes	18	Secondary	lower middle class	Fruits, Vegetables	Yes	No	Yes	No	No	No	Housewife	Urban	1	60	O+	10.3		None	No	No	none	1	40.1	single	0	12	regular	No	low FM	No			Female	4	8	9		77.4		281
S414	Pakistan	DHQ	IDA 851	Anemic	No	Yes	No	Yes	29	Secondary	lower middle class	Fruits, Vegetables, Chicken	Yes	Yes	Yes	No	No	No	Housewife	Urban	10	60	B+	10.8		None	No	No	none	4	40.4	single	0	12	regular	No	Active labour	No			Female	3	8	9				266
S415	Pakistan	DHQ	IDA 852	Anemic	No	Yes	No	Yes	33	Secondary	lower middle class	Fruits, Vegetables, Chicken	Yes	Yes	Yes	No	No	No	Housewife	Urban	8		B+	10.5		None	No	No	none	4	38.1	single	0	14	regular	No	pre-3 scar	No			Female	3.4	8	9				122
S416	Pakistan	DHQ	IDA 853	Normal	Yes	No	No	No	23	Primary	lower middle class	Fruits, Vegetables, Chicken	Yes	Yes	Yes	No	No	No	Housewife	Urban	1	66	O+	11.5		None	No	No	none	1	38.4	twin	0	12	regular	No	PROM	No			Male	2.4	8	9		89.2		226
S417	Pakistan	DHQ	IDA 854	Normal	Yes	No	No	No	25	Uneducated	lower middle class	Fruits, Vegetables, Chicken	Yes	Yes	Yes	No	No	No	Housewife	Urban	13		B+	12		None	No	No	none	6	39.2	single	0	13	regular	No	Prev-1 scar scar, oligo 3-4cm	No			Male	3	8	9				131
S418	Pakistan	DHQ	IDA 855	Anemic	No	Yes	No	Yes	26	Higher Secondary	middle class	Fruits, Vegetables, Chicken,milk	Yes	Yes	Yes	Yes	No	No	Housewife	Urban	4		A+	10.5		None	No	No	none	2	38.4	single	0	13	regular	No	Latent labour	No			Male	3	8	9				280
S419	Pakistan	DHQ	IDA 856	Anemic	No	Yes	No	Yes	30	Higher Secondary	lower middle class	Fruits, Vegetables, Chicken	Yes	Yes	Yes	No	No	No	Housewife	Urban	5		B+	10.9		None	No	No	none	4	39.1	single	0	12	regular	No	Prev-1 scar scar, oligo 6cm	No			Female	3.4	8	8				187
S420	Pakistan	DHQ	IDA 857	Anemic	No	Yes	No	Yes	29	Secondary	lower middle class	Fruits, Chicken	Yes	Yes	No	No	No	No	Housewife	Urban	8	60	O+	10.6		None	No	No	none	4	38.5	single	0	12	regular	No	Active labour	No			Female	3.8	8	9		92.1		190
S421	Pakistan	DHQ	IDA 858	Anemic	No	Yes	No	Yes	26	Uneducated	lower middle class	Fruits, Vegetables, Chicken	Yes	Yes	Yes	No	No	No	Housewife	Urban	1		A+	10.3		None	No	No	none	1	40	single	0	12	regular	No	post dates	No			Male	3	8	9				237
S422	Pakistan	DHQ	IDA 859	Anemic	No	Yes	No	Yes	16	Uneducated	lower middle class	Fruits, Vegetables, Chicken	Yes	Yes	Yes	No	No	No	Housewife	Urban	1		A+	10.4		None	No	No	none	2	37.5	single	0	14	regular	No	PPH	No			Female	3.6	8	9		83.3		323
S423	Pakistan	DHQ	IDA 860	Anemic	No	Yes	No	Yes	27	Uneducated	middle class	Fruits, Vegetables, Chicken, Meat	Yes	Yes	Yes	Yes	No	No	Housewife	Urban	8	60	A+	9.5		None	No	No	none	3	36.1	single	0	12	regular	No	pre-term labour	No			Male	2.7	8	9		99.7		156
S424	Pakistan	DHQ	IDA 861	Anemic	No	Yes	No	Yes	37	Secondary	lower middle class	Fruits, Vegetables, Chicken	Yes	Yes	Yes	No	No	No	Housewife	Urban	7	72	B+	9.9		None	No	No	none	3	37.4	single	0	10	regular	No	Prev-2 scar scar	No			Female	3	8	9
S425	Pakistan	DHQ	IDA 862	Normal	Yes	No	No	No	18	Higher Secondary	middle class	Fruits, Vegetables, Chicken, Meat	Yes	Yes	Yes	Yes	No	No	Housewife	Urban	1		O+	11.8		None	No	No	none	1	37.5	single	0	14	regular	No	low FM, PIH, AFI 5-6	No			Female	2.6	8	9		81	26	222
S426	Pakistan	DHQ	IDA 863	Anemic	No	Yes	No	Yes	25	Uneducated	lower middle class	Fruits, Vegetables, Chicken	Yes	Yes	Yes	No	No	No	Housewife	Urban	2	50	AB+	8.6		None	No	No	none	2	26	single	0	12	regular	No	anemia, pre term labour	No			Male	1	6	7
S427	Pakistan	DHQ	IDA 864	Anemic	No	Yes	No	Yes	36	Bachelors	middle class	Fruits, Vegetables, Chicken, Meat	Yes	Yes	Yes	Yes	No	No	Housewife	Urban	7		O+	10		None	No	No	none	3	37.6	single	0	13	regular	No	Prev-2 scar scar	No			Female	3	8	9				280
S428	Pakistan	DHQ	IDA 865	Anemic	No	Yes	No	Yes	27	Uneducated	lower middle class	Fruits, Vegetables, Chicken	Yes	Yes	Yes	No	No	No	Housewife	Urban	3		A+	10.6		None	No	No	none	2	39	single	0	14	regular	No	Active labour	No			Male	3	8	9				147
S429	Pakistan	DHQ	IDA 866	Anemic	No	Yes	No	Yes	24	Primary	lower middle class	Fruits, Vegetables, Chicken	Yes	Yes	Yes	No	No	No	Housewife	Urban	3		B+	9.8		None	No	No	None	2	39.1	single	0	13	regular	No	Latent labour	No			Female	2.9	8	9		84.2		244
S430	Pakistan	DHQ	IDA 867	Normal	Yes	No	No	No	24	Bachelors	middle class	Fruits, Vegetables, Chicken, Meat	Yes	Yes	Yes	Yes	No	No	Housewife	Urban	4	65	B+	11.3		None	No	No	none	2	38	single	0	15	regular	No	Prev-2 scar scar	No			Female	3	8	9		75		202
S431	Pakistan	DHQ	IDA 868	Normal	Yes	No	No	No	33	Uneducated	lower middle class	Fruits, Vegetables, Chicken	Yes	Yes	Yes	No	No	No	Housewife	Urban	1		O+	11		None	No	No	none	1	39.6	single	0	13	regular	No	PROM	No			Male	3	8	9		83.7		181
S432	Pakistan	DHQ	IDA 869	Anemic	No	Yes	No	Yes	38	Secondary	middle class	Fruits, Vegetables, Chicken, Meat	Yes	Yes	Yes	Yes	No	No	Housewife	Urban	13		B-	9.6		None	No	No	none	5	39.4	single	1	12	regular	No	RH negative, PIH	No			Female	3	8	9		87.2		279
S433	Pakistan	DHQ	IDA 870	Normal	Yes	No	No	No	31	Secondary	middle class	Fruits, Vegetables, Chicken, Meat, Fish	Yes	Yes	Yes	Yes	Yes	Yes	Housewife	Urban	10		B+	11.7		None	No	No	none	3	38.2	single	0	14	regular	No	OUGO	No			Female	3	8	9				154
S434	Pakistan	DHQ	IDA 871	Anemic	No	Yes	No	Yes	31	Uneducated	lower middle class	Fruits, Vegetables, Chicken	Yes	Yes	Yes	No	No	No	Housewife	Urban	1.5	80	O-	9		None	No	No	none	1	37.4	single	0	12	regular	No	RH negative, UA=6.4, anemia	Yes	9	11	Male	4	8	9		62.1		249
S435	Pakistan	DHQ	IDA 872	Anemic	No	Yes	No	Yes	23	Primary	lower middle class	Vegetables, Chicken	No	Yes	Yes	No	No	No	Housewife	Urban	2		O+	10.8		None	No	No	none	2	38	single	0	14	regular	No	Active labour	No			Male	3	8	9				270
S436	Pakistan	DHQ	IDA 873	Anemic	No	Yes	No	Yes	20	Primary	middle class	Fruits, Vegetables, Chicken, Meat	Yes	Yes	Yes	Yes	No	No	Housewife	Urban	1		B+	10.2		None	No	No	None	1	40	single	0	13	regular	No	Latent labour	No			Male	3.5	8	9		78.2		110
S437	Pakistan	DHQ	IDA 874	Anemic	No	Yes	No	Yes	28	Primary	middle class	Fruits, Vegetables, Chicken, Meat	Yes	Yes	Yes	Yes	No	No	Housewife	Urban	4	69	A+	9.6		None	No	No	none	2	38.3	single	0	12	regular	No	PROM	No			Male	4	8	9				184
S438	Pakistan	DHQ	IDA 875	Normal	Yes	No	No	No	37	Secondary	lower middle class	Fruits, Vegetables, Chicken	Yes	Yes	Yes	No	No	No	Housewife	Urban	8		O+	11		None	No	No	none	4	36.3	single	1	13	regular	No	Pre-3 scar	No			Male	3	8	9				394
S439	Pakistan	DHQ	IDA 876	Normal	Yes	No	No	No	25	Uneducated	middle class	Fruits, Vegetables, Chicken, Meat, Fish	Yes	Yes	Yes	Yes	Yes	Yes	Housewife	Urban	1		B+	12.3		None	No	No	none	1	36.6	single	0	12	regular	No	PIH, Oligo 6-7	No			Female	2.8	8	9				303
S440	Pakistan	DHQ	IDA 877	Anemic	No	Yes	No	Yes	30	Secondary	lower middle class	Fruits, Vegetables, Chicken	Yes	Yes	Yes	No	No	No	Housewife	Urban	5	60	B+	10.8		None	No	No	none	3	38.4	single	0	12	regular	No	Prev-2 scar scar	No			Female	3	8	9				270
S441	Pakistan	DHQ	IDA 878	Anemic	No	Yes	No	Yes	23	Primary	lower middle class	Fruits, Chicken	Yes	Yes	No	No	No	No	Housewife	Urban	6	60	B+	10.2		None	No	No	none	4	37.3	single	0	12	regular	No	low FM, pre-3 scar	No			Female	2.8	8	9		84.1		297
S442	Pakistan	DHQ	IDA 879	Anemic	No	Yes	No	Yes	20	Primary	lower middle class	Fruits, Vegetables, Chicken	Yes	Yes	Yes	No	No	No	Housewife	Urban	12		O+	10		None	No	No	none	6	39	single	0	14	regular	No	Active labour	No			Female	3	8	9				270
S443	Pakistan	DHQ	IDA 880	Normal	Yes	No	No	No	32	Primary	middle class	Fruits, Vegetables, Chicken, Meat	Yes	Yes	Yes	Yes	No	No	Housewife	Urban	11	60	B-	13.8		None	No	No	none	5	36.5	single	0	12	regular	No	RH negative, pre-4 scar	No			Male	3.2	8	9				313
S444	Pakistan	DHQ	IDA 881	Normal	Yes	No	No	No	19	Higher Secondary	middle class	Fruits, Vegetables, Chicken, Meat	Yes	Yes	Yes	Yes	No	No	Housewife	Urban	2		B+	13.9		None	No	No	none	2	39.6	single	1	14	regular	No		No			Female	3	8	9				311
S445	Pakistan	DHQ	IDA 882	Normal	Yes	No	No	No	29	Uneducated	lower middle class	Fruits, Vegetables, Chicken	Yes	Yes	Yes	No	No	No	Housewife	Urban	13		A-	11.4		None	No	No	none	5	40	single	0	10	regular	No	Active Labour	No			Male	3.2	8	9		83.1		127
S446	Pakistan	DHQ	IDA 883	Normal	Yes	No	No	No	24	Uneducated	lower middle class	Fruits, Vegetables, Chicken	Yes	Yes	Yes	No	No	No	Housewife	Urban	1		O+	11.8		None	No	No	none	1	39.3	single	0	14	regular	No	Breech	No			Female	3	8	9				201
S447	Pakistan	DHQ	IDA 884	Anemic	No	Yes	No	Yes	21	Primary	lower middle class	Vegetables, Chicken	No	Yes	Yes	No	No	No	Housewife	Urban	4		O+	9.8		None	No	No	none	2	39.1	single	0	11	regular	No	pre-1 scar	No			Male	3	8	9		71
S448	Pakistan	DHQ	IDA 885	Anemic	No	Yes	No	Yes	30	Uneducated	lower middle class	Fruits, Vegetables, Chicken	Yes	Yes	Yes	No	No	No	Housewife	Urban	20	66	B+	9.3		Hep C	No	No	none	4	34.3	single	0	12	regular	No	PIH, Hep C positive, Pre-3 scar	No			Female	3	8	9		87.5
S449	Pakistan	DHQ	IDA 886	Anemic	No	Yes	No	Yes	24	Primary	lower middle class	Fruits, Vegetables, Chicken	Yes	Yes	Yes	No	No	No	Housewife	Urban	3		B+	9.1		None	No	No	none	2	39.6	single	0	12	regular	No	Latent labour, anemia	No			Female	3	8	9				166
S450	Pakistan	DHQ	IDA 887	Normal	Yes	No	No	No	22	Higher Secondary	lower middle class	Fruits, Vegetables, Chicken	Yes	Yes	Yes	No	No	No	Housewife	Urban	1	66	B+	13.1		None	No	No	none	1	37.2	single	0	12	regular	No	Breech	No			Female	4	4	5		84.7
S451	Pakistan	DHQ	IDA 888	Anemic	No	Yes	No	Yes	26	Uneducated	lower middle class	Vegetables, Chicken	No	Yes	Yes	No	No	No	Housewife	Urban	10	60	B+	10.2		None	No	No	none	7	22.5	single	0	12	regular	No	PIH, UA=5.7	No			Female	1	6	7		78.2		249
S452	Pakistan	DHQ	IDA 889	Anemic	No	Yes	No	Yes	20	Uneducated	lower middle class	Fruits, Vegetables, Chicken	Yes	Yes	Yes	No	No	No	Housewife	Urban	1		B+	9.1		None	No	No	none	1	37.6	single	0	14	regular	No	Latent labour, Anemia	No			Female	2.8	8	9		77.7		213
S453	Pakistan	DHQ	IDA 890	Normal	Yes	No	No	No	19	Secondary	lower middle class	Vegetables, Chicken	No	Yes	Yes	No	No	No	Housewife	Urban	1		AB+	13.1		None	No	No	none	1	39.3	single	0	12	regular	No	Latent labour	No			Male	3	8	9				290
S454	Pakistan	DHQ	IDA 891	Anemic	No	Yes	No	Yes	28	Bachelors	middle class	Fruits, Vegetables, Chicken, Meat	Yes	Yes	Yes	Yes	No	No	Housewife	Urban	2		B+	9.7		None	No	No	none	1	38	single	0	13	regular	No	Latent Labour	No			Male	3	8	9		24		241
S455	Pakistan	DHQ	IDA 892	Anemic	No	Yes	No	Yes	25	Higher Secondary	lower middle class	Fruits, Vegetables, Chicken	Yes	Yes	Yes	No	No	No	Housewife	Urban	2		B+	9.2		None	No	No	none	1	38.4	single	0	12	regular	No	Active labour	No			Male	3	8	9				206
S456	Pakistan	DHQ	IDA 893	Normal	Yes	No	No	No	35	Uneducated	lower middle class	Fruits, Vegetables, Chicken	Yes	Yes	Yes	No	No	No	Housewife	Urban	5	80	AB+	11.7		None	No	No	none	5	39	single	2	12	regular	No	Active labour	No			Male	3	8	9				244
S457	Pakistan	DHQ	IDA 894	Anemic	No	Yes	No	Yes	25	Uneducated	lower middle class	Fruits, Vegetables, Chicken	Yes	Yes	Yes	No	No	No	Housewife	Urban	9		O+	10.1		None	No	No	none	6	38.3	single	3	12	regular	No	prev-2 scar	No			Female	3	8	9				247
S458	Pakistan	DHQ	IDA 895	Anemic	No	Yes	No	Yes	20	Uneducated	lower middle class	Fruits, Vegetables, Chicken	Yes	Yes	Yes	No	No	No	Housewife	Urban	7		O+	10.2		None	No	No	none	2	38.5	single	0	12	regular	No	Prev-1 scar scar	No			Male	3	8	9				228
S459	Pakistan	DHQ	IDA 896	Normal	Yes	No	No	No	28	Primary	lower middle class	Fruits, Vegetables, Chicken	Yes	Yes	Yes	No	No	No	Housewife	Urban	7	46kg	O+	11.4		None	No	No	none	4	39.2	single	0	12	regular	No	low FM, Latent labour	No			Female	3	8	9				101
S460	Pakistan	DHQ	IDA 897	Normal	Yes	No	No	No	25	Secondary	middle class	Fruits, Vegetables, Chicken, Meat, Fish	Yes	Yes	Yes	Yes	Yes	Yes	Housewife	Urban	1		B+	11.4		None	No	No	none	1	38.2	single	0	12	regular	No	Latent labour	No			Female	3	8	9				101
S461	Pakistan	DHQ	IDA 898	Anemic	No	Yes	No	Yes	27	Secondary	lower middle class	Fruits, Vegetables, Chicken	Yes	Yes	Yes	No	No	No	Housewife	Urban	9		B+	8.5		None	No	No	none	4	38.6	single	0	12	regular	No	Latent labour	No			Female	4	8	9		78		288
S462	Pakistan	DHQ	IDA 899	Normal	Yes	No	No	No	30	Uneducated	lower middle class	Fruits, Vegetables, Chicken	Yes	Yes	Yes	No	No	No	Housewife	Urban	6	60	O+	11.5		None	No	No	none	3	38	single	0	12	regular	No	Active Labour	No			Male	3.6	8	9				162
S463	Pakistan	DHQ	IDA 900	Anemic	No	Yes	No	Yes	25	Uneducated	lower middle class	Fruits, Vegetables, Chicken	Yes	Yes	Yes	No	No	No	Housewife	Urban	4		B+	10.4		None	No	No	none	2	38.3	single	0	12	regular	No	Prev-1 scar scar	No			Male	3	8	9				219
